# Supplementary material for: Macrophage metallothioneins participate in the antileishmanial activity of antimonials
Source: Front Parasitol. Author manuscript; Available in PMC 2024 Jan 18. (PMC10795579; doi:10.3389/fpara.2023.1242727)
Supplement: Table [file NIHMS1955141-supplement-Table.xlsx]

## Sheet: Supplementary table S3
Supplementary table S3: Differential gene expression based on DESeq data, of primary human macrophages mapped reads. Comparison were done between L.V. panamensis infected macrophages (n=6) exposed to MA vs. uninfected and untreated controls.
row names	ensembl transcript ID	gene symbol	description	deseq_logfc	deseq_adjp
ENSG00000205364	ENST00000379818	MT1M	metallothionein 1M [Source:HGNC Symbol;Acc:HGNC:14296]	6.749	1.751e-20
ENSG00000125144	ENST00000379811	MT1G	metallothionein 1G [Source:HGNC Symbol;Acc:HGNC:7399]	6.563	1.569e-42
ENSG00000205358	ENST00000332374	MT1H	metallothionein 1H [Source:HGNC Symbol;Acc:HGNC:7400]	6.464	3.236e-34
ENSG00000170801	ENST00000307358	HTRA3	HtrA serine peptidase 3 [Source:HGNC Symbol;Acc:HGNC:30406]	6.071	4.008e-142
ENSG00000164220	ENST00000296641	F2RL2	coagulation factor II thrombin receptor like 2 [Source:HGNC Symbol;Acc:HGNC:3539]	5.355	9.906e-15
ENSG00000249693	ENST00000510716	THEGL	theg spermatid protein-like [Source:HGNC Symbol;Acc:HGNC:43771]	4.918	2.015e-05
ENSG00000145839	ENST00000274520	IL9	interleukin 9 [Source:HGNC Symbol;Acc:HGNC:6029]	4.768	8.592e-06
ENSG00000212807	ENST00000391496	OR2A42	olfactory receptor family 2 subfamily A member 42 [Source:HGNC Symbol;Acc:HGNC:31230]	4.678	0.001068
ENSG00000169429	ENST00000307407	CXCL8	C-X-C motif chemokine ligand 8 [Source:HGNC Symbol;Acc:HGNC:6025]	4.446	1.363e-33
ENSG00000187193	ENST00000394485	MT1X	metallothionein 1X [Source:HGNC Symbol;Acc:HGNC:7405]	4.255	1.707e-15
ENSG00000134321	ENST00000382040	RSAD2	radical S-adenosyl methionine domain containing 2 [Source:HGNC Symbol;Acc:HGNC:30908]	4.148	7.641e-21
ENSG00000163554	ENST00000368147	SPTA1	spectrin alpha, erythrocytic 1 [Source:HGNC Symbol;Acc:HGNC:11272]	3.96	1.416e-61
ENSG00000125148	ENST00000245185	MT2A	metallothionein 2A [Source:HGNC Symbol;Acc:HGNC:7406]	3.949	2.304e-13
ENSG00000169715	ENST00000306061	MT1E	metallothionein 1E [Source:HGNC Symbol;Acc:HGNC:7397]	3.886	2.587e-13
ENSG00000100292	ENST00000216117	HMOX1	heme oxygenase 1 [Source:HGNC Symbol;Acc:HGNC:5013]	3.885	2.09e-94
ENSG00000148677	ENST00000371697	ANKRD1	ankyrin repeat domain 1 [Source:HGNC Symbol;Acc:HGNC:15819]	3.874	2.561e-13
ENSG00000198417	ENST00000334350	MT1F	metallothionein 1F [Source:HGNC Symbol;Acc:HGNC:7398]	3.823	5.463e-45
ENSG00000187134	ENST00000380859	AKR1C1	aldo-keto reductase family 1 member C1 [Source:HGNC Symbol;Acc:HGNC:384]	3.774	8.03e-16
ENSG00000136160	ENST00000334286	EDNRB	endothelin receptor type B [Source:HGNC Symbol;Acc:HGNC:3180]	3.534	7.434e-43
ENSG00000144035	ENST00000272425	NAT8	N-acetyltransferase 8 (putative) [Source:HGNC Symbol;Acc:HGNC:18069]	3.481	0.007327
ENSG00000140557	ENST00000268164	ST8SIA2	ST8 alpha-N-acetyl-neuraminide alpha-2,8-sialyltransferase 2 [Source:HGNC Symbol;Acc:HGNC:10870]	3.342	0.02594
ENSG00000108448	ENST00000395671	TRIM16L	tripartite motif containing 16-like [Source:HGNC Symbol;Acc:HGNC:32670]	3.334	1.686e-10
ENSG00000186529	ENST00000221307	CYP4F3	cytochrome P450 family 4 subfamily F member 3 [Source:HGNC Symbol;Acc:HGNC:2646]	3.315	3.079e-23
ENSG00000169862	ENST00000304623	CTNND2	catenin delta 2 [Source:HGNC Symbol;Acc:HGNC:2516]	3.29	0.0008347
ENSG00000114251	ENST00000264634	WNT5A	Wnt family member 5A [Source:HGNC Symbol;Acc:HGNC:12784]	3.228	1.221e-12
ENSG00000135324	ENST00000257776	MRAP2	melanocortin 2 receptor accessory protein 2 [Source:HGNC Symbol;Acc:HGNC:21232]	3.173	0.001643
ENSG00000169908	ENST00000305366	TM4SF1	transmembrane 4 L six family member 1 [Source:HGNC Symbol;Acc:HGNC:11853]	3.065	5.667e-14
ENSG00000205362	ENST00000290705	MT1A	metallothionein 1A [Source:HGNC Symbol;Acc:HGNC:7393]	3.037	3.768e-05
ENSG00000204193	ENST00000374507	TXNDC8	thioredoxin domain containing 8 [Source:HGNC Symbol;Acc:HGNC:31454]	3.024	1
ENSG00000174611	ENST00000423778	KY	kyphoscoliosis peptidase [Source:HGNC Symbol;Acc:HGNC:26576]	3.018	1.013e-10
ENSG00000003989	ENST00000004531	SLC7A2	solute carrier family 7 member 2 [Source:HGNC Symbol;Acc:HGNC:11060]	3.014	1
ENSG00000131203	ENST00000253513	IDO1	indoleamine 2,3-dioxygenase 1 [Source:HGNC Symbol;Acc:HGNC:6059]	3.005	6.281e-10
ENSG00000118160	ENST00000236877	SLC8A2	solute carrier family 8 member A2 [Source:HGNC Symbol;Acc:HGNC:11069]	2.978	0.0001627
ENSG00000175699	ENST00000359253	LINC00521	long intergenic non-protein coding RNA 521 [Source:HGNC Symbol;Acc:HGNC:19860]	2.973	1
ENSG00000213214	ENST00000378115	ARHGEF35	Rho guanine nucleotide exchange factor 35 [Source:HGNC Symbol;Acc:HGNC:33846]	2.971	1.751e-20
ENSG00000132429	ENST00000254765	POPDC3	popeye domain containing 3 [Source:HGNC Symbol;Acc:HGNC:17649]	2.949	0.01267
ENSG00000197587	ENST00000360032	DMBX1	diencephalon/mesencephalon homeobox 1 [Source:HGNC Symbol;Acc:HGNC:19026]	2.923	1
ENSG00000137693	ENST00000282441	YAP1	Yes associated protein 1 [Source:HGNC Symbol;Acc:HGNC:16262]	2.896	1
ENSG00000171903	ENST00000248041	CYP4F11	cytochrome P450 family 4 subfamily F member 11 [Source:HGNC Symbol;Acc:HGNC:13265]	2.881	0.000414
ENSG00000198963	ENST00000376896	RORB	RAR related orphan receptor B [Source:HGNC Symbol;Acc:HGNC:10259]	2.863	1
ENSG00000151012	ENST00000280612	SLC7A11	solute carrier family 7 member 11 [Source:HGNC Symbol;Acc:HGNC:11059]	2.846	9.11e-10
ENSG00000182459	ENST00000333437	TEX19	testis expressed 19 [Source:HGNC Symbol;Acc:HGNC:33802]	2.834	1
ENSG00000181333	ENST00000315765	HEPHL1	hephaestin like 1 [Source:HGNC Symbol;Acc:HGNC:30477]	2.824	1
ENSG00000167105	ENST00000300433	TMEM92	transmembrane protein 92 [Source:HGNC Symbol;Acc:HGNC:26579]	2.818	0.02149
ENSG00000120337	ENST00000404377	TNFSF18	tumor necrosis factor superfamily member 18 [Source:HGNC Symbol;Acc:HGNC:11932]	2.804	5.015e-14
ENSG00000172183	ENST00000306072	ISG20	interferon stimulated exonuclease gene 20 [Source:HGNC Symbol;Acc:HGNC:6130]	2.795	7.715e-10
ENSG00000147145	ENST00000435339	LPAR4	lysophosphatidic acid receptor 4 [Source:HGNC Symbol;Acc:HGNC:4478]	2.758	0.003123
ENSG00000158373	ENST00000289316	HIST1H2BD	histone cluster 1 H2B family member d [Source:HGNC Symbol;Acc:HGNC:4747]	2.718	2.471e-10
ENSG00000142182	ENST00000270172	DNMT3L	DNA methyltransferase 3 like [Source:HGNC Symbol;Acc:HGNC:2980]	2.698	1
ENSG00000048540	ENST00000261169	LMO3	LIM domain only 3 [Source:HGNC Symbol;Acc:HGNC:6643]	2.696	1
ENSG00000113657	ENST00000343218	DPYSL3	dihydropyrimidinase like 3 [Source:HGNC Symbol;Acc:HGNC:3015]	2.658	4.503e-05
ENSG00000198768	ENST00000371149	APCDD1L	APC down-regulated 1 like [Source:HGNC Symbol;Acc:HGNC:26892]	2.654	0.01428
ENSG00000112319	ENST00000355167	EYA4	EYA transcriptional coactivator and phosphatase 4 [Source:HGNC Symbol;Acc:HGNC:3522]	2.648	0.03194
ENSG00000074211	ENST00000314348	PPP2R2C	protein phosphatase 2 regulatory subunit Bgamma [Source:HGNC Symbol;Acc:HGNC:9306]	2.641	1
ENSG00000116132	ENST00000239461	PRRX1	paired related homeobox 1 [Source:HGNC Symbol;Acc:HGNC:9142]	2.633	0.1008
ENSG00000023909	ENST00000370238	GCLM	glutamate-cysteine ligase modifier subunit [Source:HGNC Symbol;Acc:HGNC:4312]	2.631	5.7e-33
ENSG00000114948	ENST00000264377	ADAM23	ADAM metallopeptidase domain 23 [Source:HGNC Symbol;Acc:HGNC:202]	2.606	0.002056
ENSG00000050327	ENST00000056217	ARHGEF5	Rho guanine nucleotide exchange factor 5 [Source:HGNC Symbol;Acc:HGNC:13209]	2.571	2.676e-21
ENSG00000142611	ENST00000270722	PRDM16	PR/SET domain 16 [Source:HGNC Symbol;Acc:HGNC:14000]	2.571	0.0001028
ENSG00000132840	ENST00000255192	BHMT2	betaine--homocysteine S-methyltransferase 2 [Source:HGNC Symbol;Acc:HGNC:1048]	2.564	0.0744
ENSG00000116675	ENST00000263441	DNAJC6	DnaJ heat shock protein family (Hsp40) member C6 [Source:HGNC Symbol;Acc:HGNC:15469]	2.561	4.424e-18
ENSG00000182870	ENST00000328957	GALNT9	polypeptide N-acetylgalactosaminyltransferase 9 [Source:HGNC Symbol;Acc:HGNC:4131]	2.548	0.08291
ENSG00000204025	ENST00000371970	TRPC5OS	TRPC5 opposite strand [Source:HGNC Symbol;Acc:HGNC:40593]	2.531	8.496e-08
ENSG00000171004	ENST00000370833	HS6ST2	heparan sulfate 6-O-sulfotransferase 2 [Source:HGNC Symbol;Acc:HGNC:19133]	2.523	0.2116
ENSG00000173432	ENST00000356524	SAA1	serum amyloid A1 [Source:HGNC Symbol;Acc:HGNC:10513]	2.515	0.02026
ENSG00000124882	ENST00000244869	EREG	epiregulin [Source:HGNC Symbol;Acc:HGNC:3443]	2.505	1.676e-06
ENSG00000157856	ENST00000288710	DRC1	dynein regulatory complex subunit 1 [Source:HGNC Symbol;Acc:HGNC:24245]	2.494	6.25e-05
ENSG00000188056	ENST00000341495	TREML4	triggering receptor expressed on myeloid cells like 4 [Source:HGNC Symbol;Acc:HGNC:30807]	2.473	1.322e-19
ENSG00000160161	ENST00000291495	CILP2	cartilage intermediate layer protein 2 [Source:HGNC Symbol;Acc:HGNC:24213]	2.461	3.398e-08
ENSG00000244693	ENST00000487179	CTAGE8	CTAGE family member 8 [Source:HGNC Symbol;Acc:HGNC:37294]	2.449	0.0002448
ENSG00000183347	ENST00000370456	GBP6	guanylate binding protein family member 6 [Source:HGNC Symbol;Acc:HGNC:25395]	2.439	0.008988
ENSG00000122641	ENST00000242208	INHBA	inhibin beta A subunit [Source:HGNC Symbol;Acc:HGNC:6066]	2.424	0.0001026
ENSG00000049130	ENST00000228280	KITLG	KIT ligand [Source:HGNC Symbol;Acc:HGNC:6343]	2.421	1.1e-19
ENSG00000148926	ENST00000278175	ADM	adrenomedullin [Source:HGNC Symbol;Acc:HGNC:259]	2.421	4.566e-49
ENSG00000157399	ENST00000381134	ARSE	arylsulfatase E (chondrodysplasia punctata 1) [Source:HGNC Symbol;Acc:HGNC:719]	2.409	1
ENSG00000160471	ENST00000326529	COX6B2	cytochrome c oxidase subunit 6B2 [Source:HGNC Symbol;Acc:HGNC:24380]	2.404	1
ENSG00000244020	ENST00000464121	MT1HL1	metallothionein 1H-like 1 [Source:HGNC Symbol;Acc:HGNC:31864]	2.395	1
ENSG00000236761	ENST00000314099	CTAGE9	CTAGE family member 9 [Source:HGNC Symbol;Acc:HGNC:37275]	2.385	6.517e-08
ENSG00000012223	ENST00000231751	LTF	lactotransferrin [Source:HGNC Symbol;Acc:HGNC:6720]	2.367	0.003301
ENSG00000231274	ENST00000592464	SBK3	SH3 domain binding kinase family member 3 [Source:HGNC Symbol;Acc:HGNC:44121]	2.361	0.02395
ENSG00000121853	ENST00000241256	GHSR	growth hormone secretagogue receptor [Source:HGNC Symbol;Acc:HGNC:4267]	2.356	1
ENSG00000172650	ENST00000374094	AGAP5	ArfGAP with GTPase domain, ankyrin repeat and PH domain 5 [Source:HGNC Symbol;Acc:HGNC:23467]	2.352	1
ENSG00000215397	ENST00000246104	SCRT2	scratch family transcriptional repressor 2 [Source:HGNC Symbol;Acc:HGNC:15952]	2.352	0.09104
ENSG00000153347	ENST00000283357	FAM81B	family with sequence similarity 81 member B [Source:HGNC Symbol;Acc:HGNC:26335]	2.345	0.04471
ENSG00000150510	ENST00000280057	FAM124A	family with sequence similarity 124 member A [Source:HGNC Symbol;Acc:HGNC:26413]	2.34	9.434e-15
ENSG00000123610	ENST00000243347	TNFAIP6	TNF alpha induced protein 6 [Source:HGNC Symbol;Acc:HGNC:11898]	2.333	4.517e-14
ENSG00000101203	ENST00000358894	COL20A1	collagen type XX alpha 1 chain [Source:HGNC Symbol;Acc:HGNC:14670]	2.331	0.613
ENSG00000180596	ENST00000314332	HIST1H2BC	histone cluster 1 H2B family member c [Source:HGNC Symbol;Acc:HGNC:4757]	2.325	5.469e-14
ENSG00000179813	ENST00000313851	FAM216B	family with sequence similarity 216 member B [Source:HGNC Symbol;Acc:HGNC:26883]	2.323	0.002812
ENSG00000187672	ENST00000288221	ERC2	ELKS/RAB6-interacting/CAST family member 2 [Source:HGNC Symbol;Acc:HGNC:31922]	2.318	1
ENSG00000117594	ENST00000261465	HSD11B1	hydroxysteroid 11-beta dehydrogenase 1 [Source:HGNC Symbol;Acc:HGNC:5208]	2.316	4.393e-26
ENSG00000255398	ENST00000528880	HCAR3	hydroxycarboxylic acid receptor 3 [Source:HGNC Symbol;Acc:HGNC:16824]	2.315	5.047e-11
ENSG00000105467	ENST00000344846	SYNGR4	synaptogyrin 4 [Source:HGNC Symbol;Acc:HGNC:11502]	2.314	0.06111
ENSG00000087494	ENST00000201015	PTHLH	parathyroid hormone like hormone [Source:HGNC Symbol;Acc:HGNC:9607]	2.304	0.07474
ENSG00000197409	ENST00000356476	HIST1H3D	histone cluster 1 H3 family member d [Source:HGNC Symbol;Acc:HGNC:4767]	2.297	1.283e-06
ENSG00000119946	ENST00000356713	CNNM1	cyclin and CBS domain divalent metal cation transport mediator 1 [Source:HGNC Symbol;Acc:HGNC:102]	2.293	0.01324
ENSG00000121270	ENST00000353782	ABCC11	ATP binding cassette subfamily C member 11 [Source:HGNC Symbol;Acc:HGNC:14639]	2.293	0.002107
ENSG00000165323	ENST00000409404	FAT3	FAT atypical cadherin 3 [Source:HGNC Symbol;Acc:HGNC:23112]	2.287	1
ENSG00000115963	ENST00000263895	RND3	Rho family GTPase 3 [Source:HGNC Symbol;Acc:HGNC:671]	2.281	9.173e-10
ENSG00000203852	ENST00000403683	HIST2H3A	histone cluster 2 H3 family member a [Source:HGNC Symbol;Acc:HGNC:20505]	2.274	0.0677
ENSG00000183729	ENST00000331251	NPBWR1	neuropeptides B/W receptor 1 [Source:HGNC Symbol;Acc:HGNC:4522]	2.271	0.0942
ENSG00000137558	ENST00000260113	PI15	peptidase inhibitor 15 [Source:HGNC Symbol;Acc:HGNC:8946]	2.266	1
ENSG00000073150	ENST00000159647	PANX2	pannexin 2 [Source:HGNC Symbol;Acc:HGNC:8600]	2.26	1.48e-13
ENSG00000165757	ENST00000375377	KIAA1462	KIAA1462 [Source:HGNC Symbol;Acc:HGNC:29283]	2.241	0.006759
ENSG00000180573	ENST00000314088	HIST1H2AC	histone cluster 1 H2A family member c [Source:HGNC Symbol;Acc:HGNC:4733]	2.233	2.905e-20
ENSG00000099139	ENST00000376752	PCSK5	proprotein convertase subtilisin/kexin type 5 [Source:HGNC Symbol;Acc:HGNC:8747]	2.231	4.951e-18
ENSG00000134326	ENST00000256722	CMPK2	cytidine/uridine monophosphate kinase 2 [Source:HGNC Symbol;Acc:HGNC:27015]	2.229	2.576e-23
ENSG00000221970	ENST00000408951	OR2A1	olfactory receptor family 2 subfamily A member 1 [Source:HGNC Symbol;Acc:HGNC:8229]	2.225	0.06607
ENSG00000187608	ENST00000379389	ISG15	ISG15 ubiquitin-like modifier [Source:HGNC Symbol;Acc:HGNC:4053]	2.223	5.773e-07
ENSG00000174808	ENST00000395743	BTC	betacellulin [Source:HGNC Symbol;Acc:HGNC:1121]	2.218	0.072
ENSG00000203837	ENST00000369230	PNLIPRP3	pancreatic lipase related protein 3 [Source:HGNC Symbol;Acc:HGNC:23492]	2.216	0.1067
ENSG00000116014	ENST00000234371	KISS1R	KISS1 receptor [Source:HGNC Symbol;Acc:HGNC:4510]	2.212	1
ENSG00000180658	ENST00000315453	OR2A4	olfactory receptor family 2 subfamily A member 4 [Source:HGNC Symbol;Acc:HGNC:14729]	2.209	0.001765
ENSG00000178860	ENST00000325509	MSC	musculin [Source:HGNC Symbol;Acc:HGNC:7321]	2.207	1.242e-20
ENSG00000173320	ENST00000308497	STOX2	storkhead box 2 [Source:HGNC Symbol;Acc:HGNC:25450]	2.204	8.462e-22
ENSG00000108688	ENST00000378569	CCL7	C-C motif chemokine ligand 7 [Source:HGNC Symbol;Acc:HGNC:10634]	2.198	0.01304
ENSG00000126262	ENST00000246549	FFAR2	free fatty acid receptor 2 [Source:HGNC Symbol;Acc:HGNC:4501]	2.197	1.774e-32
ENSG00000168309	ENST00000360997	FAM107A	family with sequence similarity 107 member A [Source:HGNC Symbol;Acc:HGNC:30827]	2.193	0.0007226
ENSG00000128683	ENST00000344257	GAD1	glutamate decarboxylase 1 [Source:HGNC Symbol;Acc:HGNC:4092]	2.189	3.765e-07
ENSG00000075673	ENST00000218548	ATP12A	ATPase H+/K+ transporting non-gastric alpha2 subunit [Source:HGNC Symbol;Acc:HGNC:13816]	2.18	0.01001
ENSG00000243896	ENST00000493325	OR2A7	olfactory receptor family 2 subfamily A member 7 [Source:HGNC Symbol;Acc:HGNC:8234]	2.18	0.0002245
ENSG00000114019	ENST00000249883	AMOTL2	angiomotin like 2 [Source:HGNC Symbol;Acc:HGNC:17812]	2.179	0.1348
ENSG00000176177	ENST00000325157	ENTHD1	ENTH domain containing 1 [Source:HGNC Symbol;Acc:HGNC:26352]	2.176	1.285e-17
ENSG00000256591	ENST00000536670			2.175	1
ENSG00000153162	ENST00000283147	BMP6	bone morphogenetic protein 6 [Source:HGNC Symbol;Acc:HGNC:1073]	2.171	5.789e-09
ENSG00000124635	ENST00000339812	HIST1H2BJ	histone cluster 1 H2B family member j [Source:HGNC Symbol;Acc:HGNC:4761]	2.17	3.481e-05
ENSG00000129451	ENST00000309958	KLK10	kallikrein related peptidase 10 [Source:HGNC Symbol;Acc:HGNC:6358]	2.165	0.00447
ENSG00000253457	ENST00000517349	SMIM18	small integral membrane protein 18 [Source:HGNC Symbol;Acc:HGNC:42973]	2.157	1
ENSG00000113525	ENST00000231454	IL5	interleukin 5 [Source:HGNC Symbol;Acc:HGNC:6016]	2.156	0.01889
ENSG00000173267	ENST00000348795	SNCG	synuclein gamma [Source:HGNC Symbol;Acc:HGNC:11141]	2.153	1
ENSG00000183454	ENST00000330684	GRIN2A	glutamate ionotropic receptor NMDA type subunit 2A [Source:HGNC Symbol;Acc:HGNC:4585]	2.15	1
ENSG00000154736	ENST00000284987	ADAMTS5	ADAM metallopeptidase with thrombospondin type 1 motif 5 [Source:HGNC Symbol;Acc:HGNC:221]	2.149	1
ENSG00000092009	ENST00000206446	CMA1	chymase 1 [Source:HGNC Symbol;Acc:HGNC:2097]	2.148	0.008713
ENSG00000128271	ENST00000337539	ADORA2A	adenosine A2a receptor [Source:HGNC Symbol;Acc:HGNC:263]	2.122	1
ENSG00000164399	ENST00000296870	IL3	interleukin 3 [Source:HGNC Symbol;Acc:HGNC:6011]	2.121	0.001529
ENSG00000183476	ENST00000328828	SH2D7	SH2 domain containing 7 [Source:HGNC Symbol;Acc:HGNC:34549]	2.119	0.1112
ENSG00000164695	ENST00000297265	CHMP4C	charged multivesicular body protein 4C [Source:HGNC Symbol;Acc:HGNC:30599]	2.1	2.066e-07
ENSG00000139985	ENST00000603540	ADAM21	ADAM metallopeptidase domain 21 [Source:HGNC Symbol;Acc:HGNC:200]	2.097	1
ENSG00000163520	ENST00000295760	FBLN2	fibulin 2 [Source:HGNC Symbol;Acc:HGNC:3601]	2.094	0.02399
ENSG00000166596	ENST00000352665	CFAP52	cilia and flagella associated protein 52 [Source:HGNC Symbol;Acc:HGNC:16053]	2.094	1
ENSG00000197905	ENST00000358409	TEAD4	TEA domain transcription factor 4 [Source:HGNC Symbol;Acc:HGNC:11717]	2.091	0.0004715
ENSG00000204610	ENST00000376688	TRIM15	tripartite motif containing 15 [Source:HGNC Symbol;Acc:HGNC:16284]	2.083	1
ENSG00000256950	ENST00000544911			2.075	1
ENSG00000136810	ENST00000374515	TXN	thioredoxin [Source:HGNC Symbol;Acc:HGNC:12435]	2.073	1.628e-66
ENSG00000176406	ENST00000262231	RIMS2	regulating synaptic membrane exocytosis 2 [Source:HGNC Symbol;Acc:HGNC:17283]	2.072	0.1403
ENSG00000175505	ENST00000312438	CLCF1	cardiotrophin-like cytokine factor 1 [Source:HGNC Symbol;Acc:HGNC:17412]	2.069	2.856e-13
ENSG00000221937	ENST00000408947	TAS2R40	taste 2 receptor member 40 [Source:HGNC Symbol;Acc:HGNC:18885]	2.069	1
ENSG00000163735	ENST00000296027	CXCL5	C-X-C motif chemokine ligand 5 [Source:HGNC Symbol;Acc:HGNC:10642]	2.067	0.0004081
ENSG00000141316	ENST00000269053	SPACA3	sperm acrosome associated 3 [Source:HGNC Symbol;Acc:HGNC:16260]	2.054	0.1786
ENSG00000175084	ENST00000373960	DES	desmin [Source:HGNC Symbol;Acc:HGNC:2770]	2.052	1
ENSG00000206199	ENST00000446160	ANKUB1	ankyrin repeat and ubiquitin domain containing 1 [Source:HGNC Symbol;Acc:HGNC:29642]	2.046	0.05795
ENSG00000138433	ENST00000342016	CIR1	corepressor interacting with RBPJ, 1 [Source:HGNC Symbol;Acc:HGNC:24217]	2.043	3.421e-50
ENSG00000152822	ENST00000282753	GRM1	glutamate metabotropic receptor 1 [Source:HGNC Symbol;Acc:HGNC:4593]	2.039	3.144e-05
ENSG00000157064	ENST00000287713	NMNAT2	nicotinamide nucleotide adenylyltransferase 2 [Source:HGNC Symbol;Acc:HGNC:16789]	2.038	0.004746
ENSG00000140961	ENST00000343939	OSGIN1	oxidative stress induced growth inhibitor 1 [Source:HGNC Symbol;Acc:HGNC:30093]	2.037	2.773e-44
ENSG00000122711	ENST00000379721	SPINK4	serine peptidase inhibitor, Kazal type 4 [Source:HGNC Symbol;Acc:HGNC:16646]	2.036	1
ENSG00000198848	ENST00000360526	CES1	carboxylesterase 1 [Source:HGNC Symbol;Acc:HGNC:1863]	2.035	5.453e-23
ENSG00000182782	ENST00000328880	HCAR2	hydroxycarboxylic acid receptor 2 [Source:HGNC Symbol;Acc:HGNC:24827]	2.017	0.0004958
ENSG00000182168	ENST00000453304	UNC5C	unc-5 netrin receptor C [Source:HGNC Symbol;Acc:HGNC:12569]	2.013	1.229e-12
ENSG00000180616	ENST00000357585	SSTR2	somatostatin receptor 2 [Source:HGNC Symbol;Acc:HGNC:11331]	2.004	1.636e-09
ENSG00000108700	ENST00000394620	CCL8	C-C motif chemokine ligand 8 [Source:HGNC Symbol;Acc:HGNC:10635]	2	8.343e-05
ENSG00000128573	ENST00000350908	FOXP2	forkhead box P2 [Source:HGNC Symbol;Acc:HGNC:13875]	2	1.744e-06
ENSG00000047457	ENST00000264613	CP	ceruloplasmin [Source:HGNC Symbol;Acc:HGNC:2295]	1.991	6.712e-09
ENSG00000177875	ENST00000316554	CCDC184	coiled-coil domain containing 184 [Source:HGNC Symbol;Acc:HGNC:33749]	1.987	1
ENSG00000101384	ENST00000254958	JAG1	jagged 1 [Source:HGNC Symbol;Acc:HGNC:6188]	1.983	4.897e-21
ENSG00000123689	ENST00000367029	G0S2	G0/G1 switch 2 [Source:HGNC Symbol;Acc:HGNC:30229]	1.982	1.996e-06
ENSG00000243414	ENST00000427199	TICAM2	toll like receptor adaptor molecule 2 [Source:HGNC Symbol;Acc:HGNC:21354]	1.978	1
ENSG00000182326	ENST00000328916	C1S	complement C1s [Source:HGNC Symbol;Acc:HGNC:1247]	1.975	4.664e-15
ENSG00000138798	ENST00000265171	EGF	epidermal growth factor [Source:HGNC Symbol;Acc:HGNC:3229]	1.969	4.759e-05
ENSG00000198074	ENST00000359579	AKR1B10	aldo-keto reductase family 1 member B10 [Source:HGNC Symbol;Acc:HGNC:382]	1.966	1
ENSG00000215186	ENST00000421285	GOLGA6B	golgin A6 family member B [Source:HGNC Symbol;Acc:HGNC:32205]	1.965	0.1023
ENSG00000102010	ENST00000342014	BMX	BMX non-receptor tyrosine kinase [Source:HGNC Symbol;Acc:HGNC:1079]	1.96	0.07052
ENSG00000101276	ENST00000217254	SLC52A3	solute carrier family 52 member 3 [Source:HGNC Symbol;Acc:HGNC:16187]	1.952	1
ENSG00000188290	ENST00000304952	HES4	hes family bHLH transcription factor 4 [Source:HGNC Symbol;Acc:HGNC:24149]	1.948	0.05806
ENSG00000133687	ENST00000256062	TMTC1	transmembrane and tetratricopeptide repeat containing 1 [Source:HGNC Symbol;Acc:HGNC:24099]	1.947	1.788e-08
ENSG00000142549	ENST00000270642	IGLON5	IgLON family member 5 [Source:HGNC Symbol;Acc:HGNC:34550]	1.945	0.03979
ENSG00000148735	ENST00000354462	PLEKHS1	pleckstrin homology domain containing S1 [Source:HGNC Symbol;Acc:HGNC:26285]	1.945	0.002488
ENSG00000183034	ENST00000331427	OTOP2	otopetrin 2 [Source:HGNC Symbol;Acc:HGNC:19657]	1.945	1
ENSG00000169688	ENST00000334346	MT1B	metallothionein 1B [Source:HGNC Symbol;Acc:HGNC:7394]	1.943	1
ENSG00000185880	ENST00000329464	TRIM69	tripartite motif containing 69 [Source:HGNC Symbol;Acc:HGNC:17857]	1.942	3.635e-08
ENSG00000151632	ENST00000380753	AKR1C2	aldo-keto reductase family 1 member C2 [Source:HGNC Symbol;Acc:HGNC:385]	1.937	0.0001723
ENSG00000114790	ENST00000356448	ARHGEF26	Rho guanine nucleotide exchange factor 26 [Source:HGNC Symbol;Acc:HGNC:24490]	1.926	0.005551
ENSG00000185885	ENST00000328221	IFITM1	interferon induced transmembrane protein 1 [Source:HGNC Symbol;Acc:HGNC:5412]	1.925	0.003299
ENSG00000164509	ENST00000297015	IL31RA	interleukin 31 receptor A [Source:HGNC Symbol;Acc:HGNC:18969]	1.918	2.4e-12
ENSG00000080031	ENST00000263434	PTPRH	protein tyrosine phosphatase, receptor type H [Source:HGNC Symbol;Acc:HGNC:9672]	1.917	0.0009055
ENSG00000164266	ENST00000296695	SPINK1	serine peptidase inhibitor, Kazal type 1 [Source:HGNC Symbol;Acc:HGNC:11244]	1.916	0.03682
ENSG00000120217	ENST00000381573	CD274	CD274 molecule [Source:HGNC Symbol;Acc:HGNC:17635]	1.912	1.25e-15
ENSG00000154451	ENST00000370459	GBP5	guanylate binding protein 5 [Source:HGNC Symbol;Acc:HGNC:19895]	1.912	2.842e-07
ENSG00000179299	ENST00000316607	NSUN7	NOP2/Sun RNA methyltransferase family member 7 [Source:HGNC Symbol;Acc:HGNC:25857]	1.911	2.901e-06
ENSG00000204779	ENST00000377420	FOXD4L5	forkhead box D4-like 5 [Source:HGNC Symbol;Acc:HGNC:18522]	1.906	1
ENSG00000163082	ENST00000321276	SGPP2	sphingosine-1-phosphate phosphatase 2 [Source:HGNC Symbol;Acc:HGNC:19953]	1.904	1.222e-07
ENSG00000010030	ENST00000339796	ETV7	ETS variant 7 [Source:HGNC Symbol;Acc:HGNC:18160]	1.902	2.843e-21
ENSG00000182175	ENST00000329082	RGMA	repulsive guidance molecule family member a [Source:HGNC Symbol;Acc:HGNC:30308]	1.902	0.1152
ENSG00000106571	ENST00000395925	GLI3	GLI family zinc finger 3 [Source:HGNC Symbol;Acc:HGNC:4319]	1.901	0.001874
ENSG00000119917	ENST00000371811	IFIT3	interferon induced protein with tetratricopeptide repeats 3 [Source:HGNC Symbol;Acc:HGNC:5411]	1.897	3.296e-16
ENSG00000156219	ENST00000341029	ART3	ADP-ribosyltransferase 3 [Source:HGNC Symbol;Acc:HGNC:725]	1.896	1
ENSG00000058085	ENST00000264144	LAMC2	laminin subunit gamma 2 [Source:HGNC Symbol;Acc:HGNC:6493]	1.888	0.1016
ENSG00000164128	ENST00000296533	NPY1R	neuropeptide Y receptor Y1 [Source:HGNC Symbol;Acc:HGNC:7956]	1.884	1
ENSG00000183914	ENST00000389173	DNAH2	dynein axonemal heavy chain 2 [Source:HGNC Symbol;Acc:HGNC:2948]	1.882	1
ENSG00000179564	ENST00000316436	LSMEM2	leucine rich single-pass membrane protein 2 [Source:HGNC Symbol;Acc:HGNC:26781]	1.881	1
ENSG00000154928	ENST00000398015	EPHB1	EPH receptor B1 [Source:HGNC Symbol;Acc:HGNC:3392]	1.88	4.304e-20
ENSG00000137960	ENST00000370759	GIPC2	GIPC PDZ domain containing family member 2 [Source:HGNC Symbol;Acc:HGNC:18177]	1.876	1
ENSG00000117228	ENST00000370473	GBP1	guanylate binding protein 1 [Source:HGNC Symbol;Acc:HGNC:4182]	1.875	8.412e-21
ENSG00000159450	ENST00000368804	TCHH	trichohyalin [Source:HGNC Symbol;Acc:HGNC:11791]	1.873	5.938e-10
ENSG00000204010	ENST00000371809	IFIT1B	interferon induced protein with tetratricopeptide repeats 1B [Source:HGNC Symbol;Acc:HGNC:23442]	1.863	1
ENSG00000162433	ENST00000327299	AK4	adenylate kinase 4 [Source:HGNC Symbol;Acc:HGNC:363]	1.858	1.441e-18
ENSG00000156206	ENST00000286732	CFAP161	cilia and flagella associated protein 161 [Source:HGNC Symbol;Acc:HGNC:26782]	1.856	0.008677
ENSG00000102287	ENST00000370328	GABRE	gamma-aminobutyric acid type A receptor epsilon subunit [Source:HGNC Symbol;Acc:HGNC:4085]	1.852	1
ENSG00000112818	ENST00000230588	MEP1A	meprin A subunit alpha [Source:HGNC Symbol;Acc:HGNC:7015]	1.85	5.918e-19
ENSG00000119922	ENST00000371826	IFIT2	interferon induced protein with tetratricopeptide repeats 2 [Source:HGNC Symbol;Acc:HGNC:5409]	1.844	1.987e-13
ENSG00000138772	ENST00000264908	ANXA3	annexin A3 [Source:HGNC Symbol;Acc:HGNC:541]	1.842	0.007275
ENSG00000166741	ENST00000299964	NNMT	nicotinamide N-methyltransferase [Source:HGNC Symbol;Acc:HGNC:7861]	1.841	0.3735
ENSG00000185272	ENST00000400577	RBM11	RNA binding motif protein 11 [Source:HGNC Symbol;Acc:HGNC:9897]	1.84	0.0003986
ENSG00000105419	ENST00000331559	MEIS3	Meis homeobox 3 [Source:HGNC Symbol;Acc:HGNC:29537]	1.838	0.0001907
ENSG00000164694	ENST00000297267	FNDC1	fibronectin type III domain containing 1 [Source:HGNC Symbol;Acc:HGNC:21184]	1.837	0.182
ENSG00000180316	ENST00000312917	PNPLA1	patatin like phospholipase domain containing 1 [Source:HGNC Symbol;Acc:HGNC:21246]	1.836	4.916e-08
ENSG00000161682	ENST00000293443	FAM171A2	family with sequence similarity 171 member A2 [Source:HGNC Symbol;Acc:HGNC:30480]	1.831	0.1882
ENSG00000105835	ENST00000222553	NAMPT	nicotinamide phosphoribosyltransferase [Source:HGNC Symbol;Acc:HGNC:30092]	1.829	3.079e-23
ENSG00000233822	ENST00000396980	HIST1H2BN	histone cluster 1 H2B family member n [Source:HGNC Symbol;Acc:HGNC:4749]	1.827	0.003397
ENSG00000100867	ENST00000250383	DHRS2	dehydrogenase/reductase 2 [Source:HGNC Symbol;Acc:HGNC:18349]	1.82	9.992e-05
ENSG00000150938	ENST00000280527	CRIM1	cysteine rich transmembrane BMP regulator 1 [Source:HGNC Symbol;Acc:HGNC:2359]	1.819	7.028e-36
ENSG00000144891	ENST00000349243	AGTR1	angiotensin II receptor type 1 [Source:HGNC Symbol;Acc:HGNC:336]	1.816	1
ENSG00000085276	ENST00000264674	MECOM	MDS1 and EVI1 complex locus [Source:HGNC Symbol;Acc:HGNC:3498]	1.799	1
ENSG00000105971	ENST00000222693	CAV2	caveolin 2 [Source:HGNC Symbol;Acc:HGNC:1528]	1.797	5.184e-05
ENSG00000030304	ENST00000189978	MUSK	muscle associated receptor tyrosine kinase [Source:HGNC Symbol;Acc:HGNC:7525]	1.791	1
ENSG00000113594	ENST00000263409	LIFR	leukemia inhibitory factor receptor alpha [Source:HGNC Symbol;Acc:HGNC:6597]	1.791	1
ENSG00000119938	ENST00000238994	PPP1R3C	protein phosphatase 1 regulatory subunit 3C [Source:HGNC Symbol;Acc:HGNC:9293]	1.791	1
ENSG00000226979	ENST00000418386	LTA	lymphotoxin alpha [Source:HGNC Symbol;Acc:HGNC:6709]	1.791	0.001068
ENSG00000096696	ENST00000379802	DSP	desmoplakin [Source:HGNC Symbol;Acc:HGNC:3052]	1.788	0.001658
ENSG00000177294	ENST00000321535	FBXO39	F-box protein 39 [Source:HGNC Symbol;Acc:HGNC:28565]	1.781	0.04022
ENSG00000214872	ENST00000399154	SMTNL1	smoothelin like 1 [Source:HGNC Symbol;Acc:HGNC:32394]	1.78	1.014e-08
ENSG00000188959	ENST00000400613	C9orf152	chromosome 9 open reading frame 152 [Source:HGNC Symbol;Acc:HGNC:31455]	1.776	1
ENSG00000237515	ENST00000423335	SHISA9	shisa family member 9 [Source:HGNC Symbol;Acc:HGNC:37231]	1.771	0.2807
ENSG00000158406	ENST00000377727	HIST1H4H	histone cluster 1 H4 family member h [Source:HGNC Symbol;Acc:HGNC:4788]	1.768	5.42e-11
ENSG00000198643	ENST00000358781	FAM3D	family with sequence similarity 3 member D [Source:HGNC Symbol;Acc:HGNC:18665]	1.76	1
ENSG00000154548	ENST00000452027	SRSF12	serine and arginine rich splicing factor 12 [Source:HGNC Symbol;Acc:HGNC:21220]	1.759	0.01943
ENSG00000165124	ENST00000374461	SVEP1	sushi, von Willebrand factor type A, EGF and pentraxin domain containing 1 [Source:HGNC Symbol;Acc:HGNC:15985]	1.759	6.91e-08
ENSG00000101236	ENST00000336095	RNF24	ring finger protein 24 [Source:HGNC Symbol;Acc:HGNC:13779]	1.756	3.441e-28
ENSG00000249751	ENST00000618155	ECSCR	endothelial cell surface expressed chemotaxis and apoptosis regulator [Source:HGNC Symbol;Acc:HGNC:35454]	1.755	0.02802
ENSG00000146411	ENST00000275230	SLC2A12	solute carrier family 2 member 12 [Source:HGNC Symbol;Acc:HGNC:18067]	1.753	5.506e-05
ENSG00000059145	ENST00000248104	UNKL	unkempt family like zinc finger [Source:HGNC Symbol;Acc:HGNC:14184]	1.752	7.912e-15
ENSG00000140522	ENST00000268125	RLBP1	retinaldehyde binding protein 1 [Source:HGNC Symbol;Acc:HGNC:10024]	1.745	1
ENSG00000168148	ENST00000366696	HIST3H3	histone cluster 3 H3 [Source:HGNC Symbol;Acc:HGNC:4778]	1.742	1
ENSG00000155966	ENST00000286437	AFF2	AF4/FMR2 family member 2 [Source:HGNC Symbol;Acc:HGNC:3776]	1.741	9.034e-05
ENSG00000131233	ENST00000357771	GJA9	gap junction protein alpha 9 [Source:HGNC Symbol;Acc:HGNC:19155]	1.74	1
ENSG00000187556	ENST00000339133	NANOS3	nanos C2HC-type zinc finger 3 [Source:HGNC Symbol;Acc:HGNC:22048]	1.739	0.05328
ENSG00000140107	ENST00000361529	SLC25A47	solute carrier family 25 member 47 [Source:HGNC Symbol;Acc:HGNC:20115]	1.737	0.08741
ENSG00000152669	ENST00000282572	CCNO	cyclin O [Source:HGNC Symbol;Acc:HGNC:18576]	1.731	0.1298
ENSG00000168124	ENST00000304646	OR1F1	olfactory receptor family 1 subfamily F member 1 [Source:HGNC Symbol;Acc:HGNC:8194]	1.73	1
ENSG00000137959	ENST00000370751	IFI44L	interferon induced protein 44 like [Source:HGNC Symbol;Acc:HGNC:17817]	1.729	0.0005955
ENSG00000115657	ENST00000265316	ABCB6	ATP binding cassette subfamily B member 6 (Langereis blood group) [Source:HGNC Symbol;Acc:HGNC:47]	1.728	0.001404
ENSG00000198610	ENST00000263126	AKR1C4	aldo-keto reductase family 1 member C4 [Source:HGNC Symbol;Acc:HGNC:387]	1.724	0.05462
ENSG00000172548	ENST00000311946	NIPAL4	NIPA like domain containing 4 [Source:HGNC Symbol;Acc:HGNC:28018]	1.723	1.151e-09
ENSG00000130368	ENST00000252660	MAS1	MAS1 proto-oncogene, G protein-coupled receptor [Source:HGNC Symbol;Acc:HGNC:6899]	1.721	1
ENSG00000169169	ENST00000295404	CPT1C	carnitine palmitoyltransferase 1C [Source:HGNC Symbol;Acc:HGNC:18540]	1.721	1
ENSG00000105695	ENST00000361922	MAG	myelin associated glycoprotein [Source:HGNC Symbol;Acc:HGNC:6783]	1.72	0.04556
ENSG00000163710	ENST00000295992	PCOLCE2	procollagen C-endopeptidase enhancer 2 [Source:HGNC Symbol;Acc:HGNC:8739]	1.712	0.06459
ENSG00000095209	ENST00000374688	TMEM38B	transmembrane protein 38B [Source:HGNC Symbol;Acc:HGNC:25535]	1.701	5.991e-28
ENSG00000204414	ENST00000259003	CSHL1	chorionic somatomammotropin hormone like 1 [Source:HGNC Symbol;Acc:HGNC:2442]	1.7	1
ENSG00000188487	ENST00000379554	INSC	inscuteable homolog (Drosophila) [Source:HGNC Symbol;Acc:HGNC:33116]	1.697	0.1813
ENSG00000099864	ENST00000264560	PALM	paralemmin [Source:HGNC Symbol;Acc:HGNC:8594]	1.694	1
ENSG00000185291	ENST00000331035	IL3RA	interleukin 3 receptor subunit alpha [Source:HGNC Symbol;Acc:HGNC:6012]	1.689	6.216e-16
ENSG00000185046	ENST00000329257	ANKS1B	ankyrin repeat and sterile alpha motif domain containing 1B [Source:HGNC Symbol;Acc:HGNC:24600]	1.687	1
ENSG00000174521	ENST00000311308	TTC9B	tetratricopeptide repeat domain 9B [Source:HGNC Symbol;Acc:HGNC:26395]	1.686	1
ENSG00000175592	ENST00000312562	FOSL1	FOS like 1, AP-1 transcription factor subunit [Source:HGNC Symbol;Acc:HGNC:13718]	1.685	6.917e-10
ENSG00000152284	ENST00000282111	TCF7L1	transcription factor 7 like 1 [Source:HGNC Symbol;Acc:HGNC:11640]	1.683	4.597e-09
ENSG00000158486	ENST00000261383	DNAH3	dynein axonemal heavy chain 3 [Source:HGNC Symbol;Acc:HGNC:2949]	1.68	0.002285
ENSG00000152766	ENST00000371930	ANKRD22	ankyrin repeat domain 22 [Source:HGNC Symbol;Acc:HGNC:28321]	1.676	2.744e-08
ENSG00000105509	ENST00000222115	HAS1	hyaluronan synthase 1 [Source:HGNC Symbol;Acc:HGNC:4818]	1.675	1
ENSG00000115598	ENST00000264257	IL1RL2	interleukin 1 receptor like 2 [Source:HGNC Symbol;Acc:HGNC:5999]	1.674	0.01174
ENSG00000203811	ENST00000369158	HIST2H3C	histone cluster 2 H3 family member c [Source:HGNC Symbol;Acc:HGNC:20503]	1.673	0.207
ENSG00000197721	ENST00000294997	CR1L	complement C3b/C4b receptor 1 like [Source:HGNC Symbol;Acc:HGNC:2335]	1.671	1.745e-07
ENSG00000221926	ENST00000336708	TRIM16	tripartite motif containing 16 [Source:HGNC Symbol;Acc:HGNC:17241]	1.671	1.72e-07
ENSG00000197479	ENST00000354757	PCDHB11	protocadherin beta 11 [Source:HGNC Symbol;Acc:HGNC:8682]	1.668	1
ENSG00000159212	ENST00000349499	CLIC6	chloride intracellular channel 6 [Source:HGNC Symbol;Acc:HGNC:2065]	1.667	1.165e-06
ENSG00000165474	ENST00000382844	GJB2	gap junction protein beta 2 [Source:HGNC Symbol;Acc:HGNC:4284]	1.667	4.244e-08
ENSG00000166920	ENST00000344300	C15orf48	chromosome 15 open reading frame 48 [Source:HGNC Symbol;Acc:HGNC:29898]	1.667	3.547e-05
ENSG00000074181	ENST00000263388	NOTCH3	notch 3 [Source:HGNC Symbol;Acc:HGNC:7883]	1.664	1.335e-15
ENSG00000187372	ENST00000341948	PCDHB13	protocadherin beta 13 [Source:HGNC Symbol;Acc:HGNC:8684]	1.657	1
ENSG00000106853	ENST00000309195	PTGR1	prostaglandin reductase 1 [Source:HGNC Symbol;Acc:HGNC:18429]	1.649	9.379e-17
ENSG00000196890	ENST00000620438	HIST3H2BB	histone cluster 3 H2B family member b [Source:HGNC Symbol;Acc:HGNC:20514]	1.647	1
ENSG00000198431	ENST00000354940	TXNRD1	thioredoxin reductase 1 [Source:HGNC Symbol;Acc:HGNC:12437]	1.644	4.372e-51
ENSG00000244414	ENST00000320493	CFHR1	complement factor H related 1 [Source:HGNC Symbol;Acc:HGNC:4888]	1.644	0.0536
ENSG00000249992	ENST00000503771	TMEM158	transmembrane protein 158 (gene/pseudogene) [Source:HGNC Symbol;Acc:HGNC:30293]	1.64	3.511e-10
ENSG00000170681	ENST00000307584	MURC	muscle related coiled-coil protein [Source:HGNC Symbol;Acc:HGNC:33742]	1.638	0.01107
ENSG00000143512	ENST00000343410	HHIPL2	HHIP like 2 [Source:HGNC Symbol;Acc:HGNC:25842]	1.636	0.01966
ENSG00000130413	ENST00000315204	STK33	serine/threonine kinase 33 [Source:HGNC Symbol;Acc:HGNC:14568]	1.633	0.02267
ENSG00000165695	ENST00000298545	AK8	adenylate kinase 8 [Source:HGNC Symbol;Acc:HGNC:26526]	1.629	1.467e-18
ENSG00000091129	ENST00000351718	NRCAM	neuronal cell adhesion molecule [Source:HGNC Symbol;Acc:HGNC:7994]	1.626	0.001412
ENSG00000100336	ENST00000328429	APOL4	apolipoprotein L4 [Source:HGNC Symbol;Acc:HGNC:14867]	1.622	7.758e-16
ENSG00000126500	ENST00000246841	FLRT1	fibronectin leucine rich transmembrane protein 1 [Source:HGNC Symbol;Acc:HGNC:3760]	1.622	0.03804
ENSG00000129682	ENST00000305414	FGF13	fibroblast growth factor 13 [Source:HGNC Symbol;Acc:HGNC:3670]	1.619	1
ENSG00000172020	ENST00000305124	GAP43	growth associated protein 43 [Source:HGNC Symbol;Acc:HGNC:4140]	1.615	1
ENSG00000157601	ENST00000288383	MX1	MX dynamin like GTPase 1 [Source:HGNC Symbol;Acc:HGNC:7532]	1.614	4.553e-11
ENSG00000172421	ENST00000305286	EFCAB3	EF-hand calcium binding domain 3 [Source:HGNC Symbol;Acc:HGNC:26379]	1.612	1
ENSG00000135454	ENST00000341156	B4GALNT1	beta-1,4-N-acetyl-galactosaminyltransferase 1 [Source:HGNC Symbol;Acc:HGNC:4117]	1.611	0.01883
ENSG00000105088	ENST00000264833	OLFM2	olfactomedin 2 [Source:HGNC Symbol;Acc:HGNC:17189]	1.608	0.000104
ENSG00000221955	ENST00000393469	SLC12A8	solute carrier family 12 member 8 [Source:HGNC Symbol;Acc:HGNC:15595]	1.608	9.522e-09
ENSG00000176678	ENST00000320241	FOXL1	forkhead box L1 [Source:HGNC Symbol;Acc:HGNC:3817]	1.606	1
ENSG00000008394	ENST00000010404	MGST1	microsomal glutathione S-transferase 1 [Source:HGNC Symbol;Acc:HGNC:7061]	1.604	7.618e-17
ENSG00000197903	ENST00000356950	HIST1H2BK	histone cluster 1 H2B family member k [Source:HGNC Symbol;Acc:HGNC:13954]	1.598	8.217e-25
ENSG00000163121	ENST00000310865	NEURL3	neuralized E3 ubiquitin protein ligase 3 [Source:HGNC Symbol;Acc:HGNC:25162]	1.596	7.408e-10
ENSG00000131951	ENST00000254271	LRRC9	leucine rich repeat containing 9 [Source:HGNC Symbol;Acc:HGNC:19848]	1.594	1
ENSG00000116981	ENST00000235628	NT5C1A	5'-nucleotidase, cytosolic IA [Source:HGNC Symbol;Acc:HGNC:17819]	1.592	0.2457
ENSG00000198759	ENST00000361306	EGFL6	EGF like domain multiple 6 [Source:HGNC Symbol;Acc:HGNC:3235]	1.591	1
ENSG00000162771	ENST00000294829	FAM71A	family with sequence similarity 71 member A [Source:HGNC Symbol;Acc:HGNC:26541]	1.59	1
ENSG00000174945	ENST00000312371	AMZ1	archaelysin family metallopeptidase 1 [Source:HGNC Symbol;Acc:HGNC:22231]	1.589	4.357e-14
ENSG00000124216	ENST00000244050	SNAI1	snail family transcriptional repressor 1 [Source:HGNC Symbol;Acc:HGNC:11128]	1.588	0.101
ENSG00000120210	ENST00000381641	INSL6	insulin like 6 [Source:HGNC Symbol;Acc:HGNC:6089]	1.587	1
ENSG00000142089	ENST00000399808	IFITM3	interferon induced transmembrane protein 3 [Source:HGNC Symbol;Acc:HGNC:5414]	1.585	1.747e-05
ENSG00000138646	ENST00000264350	HERC5	HECT and RLD domain containing E3 ubiquitin protein ligase 5 [Source:HGNC Symbol;Acc:HGNC:24368]	1.579	8.666e-08
ENSG00000239732	ENST00000360658	TLR9	toll like receptor 9 [Source:HGNC Symbol;Acc:HGNC:15633]	1.579	1
ENSG00000187944	ENST00000342506	C2orf66	chromosome 2 open reading frame 66 [Source:HGNC Symbol;Acc:HGNC:33809]	1.575	1
ENSG00000148357	ENST00000428715	HMCN2	hemicentin 2 [Source:HGNC Symbol;Acc:HGNC:21293]	1.574	1
ENSG00000163739	ENST00000395761	CXCL1	C-X-C motif chemokine ligand 1 [Source:HGNC Symbol;Acc:HGNC:4602]	1.569	3.881e-10
ENSG00000112096	ENST00000337404	SOD2	superoxide dismutase 2, mitochondrial [Source:HGNC Symbol;Acc:HGNC:11180]	1.567	6.073e-21
ENSG00000154479	ENST00000419478	CCDC173	coiled-coil domain containing 173 [Source:HGNC Symbol;Acc:HGNC:25064]	1.556	1
ENSG00000162654	ENST00000355754	GBP4	guanylate binding protein 4 [Source:HGNC Symbol;Acc:HGNC:20480]	1.555	3.654e-15
ENSG00000167751	ENST00000325321	KLK2	kallikrein related peptidase 2 [Source:HGNC Symbol;Acc:HGNC:6363]	1.553	0.2012
ENSG00000170703	ENST00000376681	TTLL6	tubulin tyrosine ligase like 6 [Source:HGNC Symbol;Acc:HGNC:26664]	1.55	1
ENSG00000114279	ENST00000418610	FGF12	fibroblast growth factor 12 [Source:HGNC Symbol;Acc:HGNC:3668]	1.549	1
ENSG00000234289	ENST00000599962	H2BFS	H2B histone family member S [Source:HGNC Symbol;Acc:HGNC:4762]	1.549	7.901e-05
ENSG00000182704	ENST00000333090	TSKU	tsukushi, small leucine rich proteoglycan [Source:HGNC Symbol;Acc:HGNC:28850]	1.546	6.39e-25
ENSG00000164181	ENST00000425382	ELOVL7	ELOVL fatty acid elongase 7 [Source:HGNC Symbol;Acc:HGNC:26292]	1.544	1.996e-06
ENSG00000133116	ENST00000380099	KL	klotho [Source:HGNC Symbol;Acc:HGNC:6344]	1.542	0.01575
ENSG00000134363	ENST00000256759	FST	follistatin [Source:HGNC Symbol;Acc:HGNC:3971]	1.541	0.004398
ENSG00000140297	ENST00000396065	GCNT3	glucosaminyl (N-acetyl) transferase 3, mucin type [Source:HGNC Symbol;Acc:HGNC:4205]	1.541	7.61e-05
ENSG00000182264	ENST00000332955	IZUMO1	izumo sperm-egg fusion 1 [Source:HGNC Symbol;Acc:HGNC:28539]	1.539	1
ENSG00000170293	ENST00000307526	CMTM8	CKLF like MARVEL transmembrane domain containing 8 [Source:HGNC Symbol;Acc:HGNC:19179]	1.537	0.0002847
ENSG00000005108	ENST00000408005	THSD7A	thrombospondin type 1 domain containing 7A [Source:HGNC Symbol;Acc:HGNC:22207]	1.535	1
ENSG00000171517	ENST00000370611	LPAR3	lysophosphatidic acid receptor 3 [Source:HGNC Symbol;Acc:HGNC:14298]	1.534	0.1065
ENSG00000133101	ENST00000255465	CCNA1	cyclin A1 [Source:HGNC Symbol;Acc:HGNC:1577]	1.53	6.47e-05
ENSG00000147697	ENST00000276708	GSDMC	gasdermin C [Source:HGNC Symbol;Acc:HGNC:7151]	1.528	0.1291
ENSG00000174482	ENST00000308675	LINGO2	leucine rich repeat and Ig domain containing 2 [Source:HGNC Symbol;Acc:HGNC:21207]	1.525	1
ENSG00000203734	ENST00000367682	ECT2L	epithelial cell transforming 2 like [Source:HGNC Symbol;Acc:HGNC:21118]	1.525	0.3356
ENSG00000184979	ENST00000215794	USP18	ubiquitin specific peptidase 18 [Source:HGNC Symbol;Acc:HGNC:12616]	1.522	2.159e-07
ENSG00000124557	ENST00000244513	BTN1A1	butyrophilin subfamily 1 member A1 [Source:HGNC Symbol;Acc:HGNC:1135]	1.521	1
ENSG00000126368	ENST00000246672	NR1D1	nuclear receptor subfamily 1 group D member 1 [Source:HGNC Symbol;Acc:HGNC:7962]	1.521	5.281e-05
ENSG00000172568	ENST00000312349	FNDC9	fibronectin type III domain containing 9 [Source:HGNC Symbol;Acc:HGNC:33547]	1.521	0.3594
ENSG00000159403	ENST00000535233	C1R	complement C1r [Source:HGNC Symbol;Acc:HGNC:1246]	1.519	6.662e-08
ENSG00000161011	ENST00000360718	SQSTM1	sequestosome 1 [Source:HGNC Symbol;Acc:HGNC:11280]	1.518	4.393e-26
ENSG00000211584	ENST00000442218	SLC48A1	solute carrier family 48 member 1 [Source:HGNC Symbol;Acc:HGNC:26035]	1.518	1.218e-57
ENSG00000103723	ENST00000261722	AP3B2	adaptor related protein complex 3 beta 2 subunit [Source:HGNC Symbol;Acc:HGNC:567]	1.51	0.2064
ENSG00000131142	ENST00000253451	CCL25	C-C motif chemokine ligand 25 [Source:HGNC Symbol;Acc:HGNC:10624]	1.51	1
ENSG00000118496	ENST00000237281	FBXO30	F-box protein 30 [Source:HGNC Symbol;Acc:HGNC:15600]	1.509	4.064e-14
ENSG00000167371	ENST00000300797	PRRT2	proline rich transmembrane protein 2 [Source:HGNC Symbol;Acc:HGNC:30500]	1.509	5.399e-09
ENSG00000111331	ENST00000228928	OAS3	2'-5'-oligoadenylate synthetase 3 [Source:HGNC Symbol;Acc:HGNC:8088]	1.505	2.577e-12
ENSG00000165949	ENST00000555081	IFI27	interferon alpha inducible protein 27 [Source:HGNC Symbol;Acc:HGNC:5397]	1.499	0.005545
ENSG00000175311	ENST00000311620	ANKS4B	ankyrin repeat and sterile alpha motif domain containing 4B [Source:HGNC Symbol;Acc:HGNC:26795]	1.498	1
ENSG00000125508	ENST00000217188	SRMS	src-related kinase lacking C-terminal regulatory tyrosine and N-terminal myristylation sites [Source:HGNC Symbol;Acc:HGNC:11298]	1.489	1
ENSG00000139263	ENST00000320743	LRIG3	leucine rich repeats and immunoglobulin like domains 3 [Source:HGNC Symbol;Acc:HGNC:30991]	1.489	0.2008
ENSG00000172901	ENST00000357872	LVRN	laeverin [Source:HGNC Symbol;Acc:HGNC:26904]	1.488	1
ENSG00000146857	ENST00000275764	STRA8	stimulated by retinoic acid 8 [Source:HGNC Symbol;Acc:HGNC:30653]	1.481	1
ENSG00000185507	ENST00000330243	IRF7	interferon regulatory factor 7 [Source:HGNC Symbol;Acc:HGNC:6122]	1.481	6.66e-09
ENSG00000103241	ENST00000262426	FOXF1	forkhead box F1 [Source:HGNC Symbol;Acc:HGNC:3809]	1.479	1
ENSG00000121380	ENST00000266434	BCL2L14	BCL2 like 14 [Source:HGNC Symbol;Acc:HGNC:16657]	1.479	0.04381
ENSG00000161133	ENST00000292729	USP41	ubiquitin specific peptidase 41 [Source:HGNC Symbol;Acc:HGNC:20070]	1.479	4.941e-08
ENSG00000205669	ENST00000381139	ACOT6	acyl-CoA thioesterase 6 [Source:HGNC Symbol;Acc:HGNC:33159]	1.479	0.003865
ENSG00000120068	ENST00000239144	HOXB8	homeobox B8 [Source:HGNC Symbol;Acc:HGNC:5119]	1.478	1
ENSG00000104321	ENST00000262209	TRPA1	transient receptor potential cation channel subfamily A member 1 [Source:HGNC Symbol;Acc:HGNC:497]	1.477	0.0104
ENSG00000152049	ENST00000281830	KCNE4	potassium voltage-gated channel subfamily E regulatory subunit 4 [Source:HGNC Symbol;Acc:HGNC:6244]	1.476	1
ENSG00000196427	ENST00000415641	NBPF4	neuroblastoma breakpoint family member 4 [Source:HGNC Symbol;Acc:HGNC:26550]	1.475	0.1055
ENSG00000203812	ENST00000369159	HIST2H2AA3	histone cluster 2 H2A family member a3 [Source:HGNC Symbol;Acc:HGNC:4736]	1.475	6.15e-12
ENSG00000128165	ENST00000395737	ADM2	adrenomedullin 2 [Source:HGNC Symbol;Acc:HGNC:28898]	1.474	2.236e-05
ENSG00000154277	ENST00000284440	UCHL1	ubiquitin C-terminal hydrolase L1 [Source:HGNC Symbol;Acc:HGNC:12513]	1.474	3.922e-30
ENSG00000178078	ENST00000594605	STAP2	signal transducing adaptor family member 2 [Source:HGNC Symbol;Acc:HGNC:30430]	1.472	2.467e-10
ENSG00000197614	ENST00000359478	MFAP5	microfibrillar associated protein 5 [Source:HGNC Symbol;Acc:HGNC:29673]	1.47	0.2331
ENSG00000026751	ENST00000359331	SLAMF7	SLAM family member 7 [Source:HGNC Symbol;Acc:HGNC:21394]	1.467	5.638e-29
ENSG00000135114	ENST00000257570	OASL	2'-5'-oligoadenylate synthetase like [Source:HGNC Symbol;Acc:HGNC:8090]	1.466	0.001077
ENSG00000140450	ENST00000268042	ARRDC4	arrestin domain containing 4 [Source:HGNC Symbol;Acc:HGNC:28087]	1.466	5.008e-12
ENSG00000111537	ENST00000229135	IFNG	interferon gamma [Source:HGNC Symbol;Acc:HGNC:5438]	1.464	2.259e-05
ENSG00000135063	ENST00000257515	FAM189A2	family with sequence similarity 189 member A2 [Source:HGNC Symbol;Acc:HGNC:24820]	1.464	1
ENSG00000158014	ENST00000374276	SLC30A2	solute carrier family 30 member 2 [Source:HGNC Symbol;Acc:HGNC:11013]	1.462	0.2166
ENSG00000115109	ENST00000263713	EPB41L5	erythrocyte membrane protein band 4.1 like 5 [Source:HGNC Symbol;Acc:HGNC:19819]	1.461	2.031e-06
ENSG00000162407	ENST00000371250	PLPP3	phospholipid phosphatase 3 [Source:HGNC Symbol;Acc:HGNC:9229]	1.46	1.209e-12
ENSG00000197702	ENST00000334956	PARVA	parvin alpha [Source:HGNC Symbol;Acc:HGNC:14652]	1.458	0.004761
ENSG00000070985	ENST00000155858	TRPM5	transient receptor potential cation channel subfamily M member 5 [Source:HGNC Symbol;Acc:HGNC:14323]	1.455	1
ENSG00000143603	ENST00000271915	KCNN3	potassium calcium-activated channel subfamily N member 3 [Source:HGNC Symbol;Acc:HGNC:6292]	1.454	0.2336
ENSG00000156234	ENST00000286758	CXCL13	C-X-C motif chemokine ligand 13 [Source:HGNC Symbol;Acc:HGNC:10639]	1.454	0.1452
ENSG00000152128	ENST00000281924	TMEM163	transmembrane protein 163 [Source:HGNC Symbol;Acc:HGNC:25380]	1.453	9.483e-20
ENSG00000198650	ENST00000355962	TAT	tyrosine aminotransferase [Source:HGNC Symbol;Acc:HGNC:11573]	1.452	1
ENSG00000072133	ENST00000262752	RPS6KA6	ribosomal protein S6 kinase A6 [Source:HGNC Symbol;Acc:HGNC:10435]	1.448	1
ENSG00000140105	ENST00000344102	WARS	tryptophanyl-tRNA synthetase [Source:HGNC Symbol;Acc:HGNC:12729]	1.448	4.831e-10
ENSG00000154342	ENST00000284523	WNT3A	Wnt family member 3A [Source:HGNC Symbol;Acc:HGNC:15983]	1.444	1
ENSG00000105464	ENST00000263269	GRIN2D	glutamate ionotropic receptor NMDA type subunit 2D [Source:HGNC Symbol;Acc:HGNC:4588]	1.438	3.58e-15
ENSG00000121005	ENST00000262207	CRISPLD1	cysteine rich secretory protein LCCL domain containing 1 [Source:HGNC Symbol;Acc:HGNC:18206]	1.438	0.03079
ENSG00000138669	ENST00000264399	PRKG2	protein kinase, cGMP-dependent, type II [Source:HGNC Symbol;Acc:HGNC:9416]	1.437	0.06874
ENSG00000134202	ENST00000256594	GSTM3	glutathione S-transferase mu 3 [Source:HGNC Symbol;Acc:HGNC:4635]	1.435	4.975e-14
ENSG00000162616	ENST00000370763	DNAJB4	DnaJ heat shock protein family (Hsp40) member B4 [Source:HGNC Symbol;Acc:HGNC:14886]	1.434	3.735e-11
ENSG00000154227	ENST00000284382	CERS3	ceramide synthase 3 [Source:HGNC Symbol;Acc:HGNC:23752]	1.433	0.3783
ENSG00000172425	ENST00000302783	TTC36	tetratricopeptide repeat domain 36 [Source:HGNC Symbol;Acc:HGNC:33708]	1.431	1
ENSG00000177679	ENST00000464752	SRRM3	serine/arginine repetitive matrix 3 [Source:HGNC Symbol;Acc:HGNC:26729]	1.429	1
ENSG00000163884	ENST00000296233	KLF15	Kruppel like factor 15 [Source:HGNC Symbol;Acc:HGNC:14536]	1.428	1
ENSG00000171811	ENST00000368585	CFAP46	cilia and flagella associated protein 46 [Source:HGNC Symbol;Acc:HGNC:25247]	1.424	1
ENSG00000188676	ENST00000343295	IDO2	indoleamine 2,3-dioxygenase 2 [Source:HGNC Symbol;Acc:HGNC:27269]	1.423	0.006562
ENSG00000043039	ENST00000281437	BARX2	BARX homeobox 2 [Source:HGNC Symbol;Acc:HGNC:956]	1.42	0.2945
ENSG00000150281	ENST00000279804	CTF1	cardiotrophin 1 [Source:HGNC Symbol;Acc:HGNC:2499]	1.42	0.02639
ENSG00000115008	ENST00000263339	IL1A	interleukin 1 alpha [Source:HGNC Symbol;Acc:HGNC:5991]	1.419	0.001123
ENSG00000181019	ENST00000320623	NQO1	NAD(P)H quinone dehydrogenase 1 [Source:HGNC Symbol;Acc:HGNC:2874]	1.419	1.557e-25
ENSG00000198814	ENST00000378938	GK	glycerol kinase [Source:HGNC Symbol;Acc:HGNC:4289]	1.417	8.483e-11
ENSG00000133477	ENST00000333407	FAM83F	family with sequence similarity 83 member F [Source:HGNC Symbol;Acc:HGNC:25148]	1.416	1
ENSG00000101443	ENST00000217425	WFDC2	WAP four-disulfide core domain 2 [Source:HGNC Symbol;Acc:HGNC:15939]	1.415	1
ENSG00000234857	ENST00000403734	HNRNPUL2-BSCL2	HNRNPUL2-BSCL2 readthrough (NMD candidate) [Source:HGNC Symbol;Acc:HGNC:49189]	1.415	1
ENSG00000058866	ENST00000265022	DGKG	diacylglycerol kinase gamma [Source:HGNC Symbol;Acc:HGNC:2853]	1.412	2.188e-09
ENSG00000243978	ENST00000465301	RGAG1	retrotransposon gag domain containing 1 [Source:HGNC Symbol;Acc:HGNC:29245]	1.41	0.3139
ENSG00000151364	ENST00000353172	KCTD14	potassium channel tetramerization domain containing 14 [Source:HGNC Symbol;Acc:HGNC:23295]	1.409	1
ENSG00000103316	ENST00000219599	CRYM	crystallin mu [Source:HGNC Symbol;Acc:HGNC:2418]	1.408	2.482e-05
ENSG00000105976	ENST00000318493	MET	MET proto-oncogene, receptor tyrosine kinase [Source:HGNC Symbol;Acc:HGNC:7029]	1.408	4.791e-05
ENSG00000198028	ENST00000301480	ZNF560	zinc finger protein 560 [Source:HGNC Symbol;Acc:HGNC:26484]	1.408	1
ENSG00000227051	ENST00000553764	C14orf132	chromosome 14 open reading frame 132 [Source:HGNC Symbol;Acc:HGNC:20346]	1.407	1
ENSG00000147027	ENST00000275954	TMEM47	transmembrane protein 47 [Source:HGNC Symbol;Acc:HGNC:18515]	1.404	1
ENSG00000171931	ENST00000301938	FBXW10	F-box and WD repeat domain containing 10 [Source:HGNC Symbol;Acc:HGNC:1211]	1.403	0.3578
ENSG00000081803	ENST00000313070	CADPS2	calcium dependent secretion activator 2 [Source:HGNC Symbol;Acc:HGNC:16018]	1.4	1
ENSG00000122691	ENST00000242261	TWIST1	twist family bHLH transcription factor 1 [Source:HGNC Symbol;Acc:HGNC:12428]	1.399	1
ENSG00000165238	ENST00000297954	WNK2	WNK lysine deficient protein kinase 2 [Source:HGNC Symbol;Acc:HGNC:14542]	1.399	0.02018
ENSG00000188820	ENST00000368604	FAM26F	family with sequence similarity 26 member F [Source:HGNC Symbol;Acc:HGNC:33391]	1.398	2.654e-08
ENSG00000175697	ENST00000315843	GPR156	G protein-coupled receptor 156 [Source:HGNC Symbol;Acc:HGNC:20844]	1.396	0.0007569
ENSG00000255374	ENST00000531678	TAS2R43	taste 2 receptor member 43 [Source:HGNC Symbol;Acc:HGNC:18875]	1.396	1
ENSG00000115165	ENST00000264192	CYTIP	cytohesin 1 interacting protein [Source:HGNC Symbol;Acc:HGNC:9506]	1.395	2.422e-11
ENSG00000152932	ENST00000282878	RAB3C	RAB3C, member RAS oncogene family [Source:HGNC Symbol;Acc:HGNC:30269]	1.395	1
ENSG00000066813	ENST00000329697	ACSM2B	acyl-CoA synthetase medium-chain family member 2B [Source:HGNC Symbol;Acc:HGNC:30931]	1.393	1
ENSG00000135069	ENST00000347159	PSAT1	phosphoserine aminotransferase 1 [Source:HGNC Symbol;Acc:HGNC:19129]	1.393	0.01998
ENSG00000164900	ENST00000297537	GBX1	gastrulation brain homeobox 1 [Source:HGNC Symbol;Acc:HGNC:4185]	1.392	1
ENSG00000139178	ENST00000266542	C1RL	complement C1r subcomponent like [Source:HGNC Symbol;Acc:HGNC:21265]	1.39	4.941e-08
ENSG00000145832	ENST00000274513	SLC25A48	solute carrier family 25 member 48 [Source:HGNC Symbol;Acc:HGNC:30451]	1.389	0.2112
ENSG00000168843	ENST00000306100	FSTL5	follistatin like 5 [Source:HGNC Symbol;Acc:HGNC:21386]	1.389	1
ENSG00000183607	ENST00000328895	GKN2	gastrokine 2 [Source:HGNC Symbol;Acc:HGNC:24588]	1.388	1
ENSG00000139618	ENST00000380152	BRCA2	BRCA2, DNA repair associated [Source:HGNC Symbol;Acc:HGNC:1101]	1.387	0.001928
ENSG00000179242	ENST00000543233	CDH4	cadherin 4 [Source:HGNC Symbol;Acc:HGNC:1763]	1.387	1
ENSG00000152779	ENST00000371790	SLC16A12	solute carrier family 16 member 12 [Source:HGNC Symbol;Acc:HGNC:23094]	1.385	1
ENSG00000086300	ENST00000338523	SNX10	sorting nexin 10 [Source:HGNC Symbol;Acc:HGNC:14974]	1.383	5.287e-16
ENSG00000167244	ENST00000381389	IGF2	insulin like growth factor 2 [Source:HGNC Symbol;Acc:HGNC:5466]	1.383	1
ENSG00000152192	ENST00000377208	POU4F1	POU class 4 homeobox 1 [Source:HGNC Symbol;Acc:HGNC:9218]	1.38	0.2241
ENSG00000178385	ENST00000343987	PLEKHM3	pleckstrin homology domain containing M3 [Source:HGNC Symbol;Acc:HGNC:34006]	1.38	4.149e-22
ENSG00000196747	ENST00000358739	HIST1H2AI	histone cluster 1 H2A family member i [Source:HGNC Symbol;Acc:HGNC:4725]	1.379	0.112
ENSG00000141682	ENST00000269518	PMAIP1	phorbol-12-myristate-13-acetate-induced protein 1 [Source:HGNC Symbol;Acc:HGNC:9108]	1.378	7.062e-08
ENSG00000161270	ENST00000353632	NPHS1	NPHS1, nephrin [Source:HGNC Symbol;Acc:HGNC:7908]	1.378	1
ENSG00000198758	ENST00000361852	EPS8L3	EPS8 like 3 [Source:HGNC Symbol;Acc:HGNC:21297]	1.377	1
ENSG00000125462	ENST00000310027	C1orf61	chromosome 1 open reading frame 61 [Source:HGNC Symbol;Acc:HGNC:30780]	1.376	0.07147
ENSG00000140519	ENST00000268122	RHCG	Rh family C glycoprotein [Source:HGNC Symbol;Acc:HGNC:18140]	1.376	0.1318
ENSG00000084628	ENST00000373736	NKAIN1	Na+/K+ transporting ATPase interacting 1 [Source:HGNC Symbol;Acc:HGNC:25743]	1.375	1
ENSG00000140254	ENST00000267803	DUOXA1	dual oxidase maturation factor 1 [Source:HGNC Symbol;Acc:HGNC:26507]	1.375	1
ENSG00000164532	ENST00000408931	TBX20	T-box 20 [Source:HGNC Symbol;Acc:HGNC:11598]	1.375	1
ENSG00000177494	ENST00000317012	ZBED2	zinc finger BED-type containing 2 [Source:HGNC Symbol;Acc:HGNC:20710]	1.375	2.467e-10
ENSG00000171621	ENST00000328089	SPSB1	splA/ryanodine receptor domain and SOCS box containing 1 [Source:HGNC Symbol;Acc:HGNC:30628]	1.374	4.975e-14
ENSG00000178033	ENST00000368599	FAM26E	family with sequence similarity 26 member E [Source:HGNC Symbol;Acc:HGNC:21568]	1.373	0.03204
ENSG00000124657	ENST00000244623	OR2B6	olfactory receptor family 2 subfamily B member 6 [Source:HGNC Symbol;Acc:HGNC:8241]	1.372	1
ENSG00000179165	ENST00000454782	PXT1	peroxisomal, testis specific 1 [Source:HGNC Symbol;Acc:HGNC:18312]	1.372	0.1314
ENSG00000196787	ENST00000359193	HIST1H2AG	histone cluster 1 H2A family member g [Source:HGNC Symbol;Acc:HGNC:4737]	1.372	0.006721
ENSG00000130201	ENST00000252482	EXOC3L2	exocyst complex component 3 like 2 [Source:HGNC Symbol;Acc:HGNC:30162]	1.371	1
ENSG00000164715	ENST00000297293	LMTK2	lemur tyrosine kinase 2 [Source:HGNC Symbol;Acc:HGNC:17880]	1.371	5.832e-18
ENSG00000119782	ENST00000380986	FKBP1B	FK506 binding protein 1B [Source:HGNC Symbol;Acc:HGNC:3712]	1.37	0.06238
ENSG00000144834	ENST00000273368	TAGLN3	transgelin 3 [Source:HGNC Symbol;Acc:HGNC:29868]	1.365	1
ENSG00000182687	ENST00000329003	GALR2	galanin receptor 2 [Source:HGNC Symbol;Acc:HGNC:4133]	1.364	0.2638
ENSG00000160886	ENST00000292430	LY6K	lymphocyte antigen 6 complex, locus K [Source:HGNC Symbol;Acc:HGNC:24225]	1.363	1
ENSG00000115919	ENST00000264170	KYNU	kynureninase [Source:HGNC Symbol;Acc:HGNC:6469]	1.359	1.522e-12
ENSG00000151849	ENST00000381884	CENPJ	centromere protein J [Source:HGNC Symbol;Acc:HGNC:17272]	1.359	1.81e-08
ENSG00000153233	ENST00000283228	PTPRR	protein tyrosine phosphatase, receptor type R [Source:HGNC Symbol;Acc:HGNC:9680]	1.359	1
ENSG00000140675	ENST00000330498	SLC5A2	solute carrier family 5 member 2 [Source:HGNC Symbol;Acc:HGNC:11037]	1.357	1
ENSG00000181220	ENST00000340622	ZNF746	zinc finger protein 746 [Source:HGNC Symbol;Acc:HGNC:21948]	1.354	4.822e-30
ENSG00000130589	ENST00000370082	HELZ2	helicase with zinc finger 2 [Source:HGNC Symbol;Acc:HGNC:30021]	1.351	1.606e-10
ENSG00000197272	ENST00000356897	IL27	interleukin 27 [Source:HGNC Symbol;Acc:HGNC:19157]	1.35	2.29e-09
ENSG00000008118	ENST00000009105	CAMK1G	calcium/calmodulin dependent protein kinase IG [Source:HGNC Symbol;Acc:HGNC:14585]	1.349	2.37e-06
ENSG00000074410	ENST00000178638	CA12	carbonic anhydrase 12 [Source:HGNC Symbol;Acc:HGNC:1371]	1.349	0.02035
ENSG00000170374	ENST00000303846	SP7	Sp7 transcription factor [Source:HGNC Symbol;Acc:HGNC:17321]	1.349	1
ENSG00000172789	ENST00000312492	HOXC5	homeobox C5 [Source:HGNC Symbol;Acc:HGNC:5127]	1.349	1
ENSG00000187510	ENST00000344636	PLEKHG7	pleckstrin homology and RhoGEF domain containing G7 [Source:HGNC Symbol;Acc:HGNC:33829]	1.348	1
ENSG00000095752	ENST00000264563	IL11	interleukin 11 [Source:HGNC Symbol;Acc:HGNC:5966]	1.347	1
ENSG00000217442	ENST00000402753	SYCE3	synaptonemal complex central element protein 3 [Source:HGNC Symbol;Acc:HGNC:35245]	1.345	0.1339
ENSG00000172738	ENST00000336655	TMEM217	transmembrane protein 217 [Source:HGNC Symbol;Acc:HGNC:21238]	1.344	5.771e-06
ENSG00000189410	ENST00000375031	SH2D5	SH2 domain containing 5 [Source:HGNC Symbol;Acc:HGNC:28819]	1.344	1
ENSG00000115468	ENST00000264059	EFHD1	EF-hand domain family member D1 [Source:HGNC Symbol;Acc:HGNC:29556]	1.342	1
ENSG00000128849	ENST00000281282	CGNL1	cingulin like 1 [Source:HGNC Symbol;Acc:HGNC:25931]	1.342	0.1076
ENSG00000157613	ENST00000527342	CREB3L1	cAMP responsive element binding protein 3 like 1 [Source:HGNC Symbol;Acc:HGNC:18856]	1.341	1
ENSG00000187479	ENST00000339446	C11orf96	chromosome 11 open reading frame 96 [Source:HGNC Symbol;Acc:HGNC:38675]	1.339	1
ENSG00000130513	ENST00000252809	GDF15	growth differentiation factor 15 [Source:HGNC Symbol;Acc:HGNC:30142]	1.338	6.842e-08
ENSG00000053747	ENST00000269217	LAMA3	laminin subunit alpha 3 [Source:HGNC Symbol;Acc:HGNC:6483]	1.334	0.002083
ENSG00000141744	ENST00000269582	PNMT	phenylethanolamine N-methyltransferase [Source:HGNC Symbol;Acc:HGNC:9160]	1.333	1
ENSG00000146216	ENST00000259750	TTBK1	tau tubulin kinase 1 [Source:HGNC Symbol;Acc:HGNC:19140]	1.329	0.0619
ENSG00000108176	ENST00000225171	DNAJC12	DnaJ heat shock protein family (Hsp40) member C12 [Source:HGNC Symbol;Acc:HGNC:28908]	1.328	0.01067
ENSG00000184678	ENST00000369155	HIST2H2BE	histone cluster 2 H2B family member e [Source:HGNC Symbol;Acc:HGNC:4760]	1.326	2.16e-07
ENSG00000170421	ENST00000293308	KRT8	keratin 8 [Source:HGNC Symbol;Acc:HGNC:6446]	1.325	0.1095
ENSG00000163898	ENST00000296252	LIPH	lipase H [Source:HGNC Symbol;Acc:HGNC:18483]	1.324	0.1468
ENSG00000158865	ENST00000347898	SLC5A11	solute carrier family 5 member 11 [Source:HGNC Symbol;Acc:HGNC:23091]	1.322	0.1846
ENSG00000164929	ENST00000297574	BAALC	brain and acute leukemia, cytoplasmic [Source:HGNC Symbol;Acc:HGNC:14333]	1.322	0.003174
ENSG00000184937	ENST00000332351	WT1	Wilms tumor 1 [Source:HGNC Symbol;Acc:HGNC:12796]	1.321	1
ENSG00000092054	ENST00000355349	MYH7	myosin heavy chain 7 [Source:HGNC Symbol;Acc:HGNC:7577]	1.32	0.07492
ENSG00000206113	ENST00000382849	CFAP99	cilia and flagella associated protein 99 [Source:HGNC Symbol;Acc:HGNC:51180]	1.317	0.01618
ENSG00000137261	ENST00000378214	KIAA0319	KIAA0319 [Source:HGNC Symbol;Acc:HGNC:21580]	1.316	0.0003029
ENSG00000185745	ENST00000371804	IFIT1	interferon induced protein with tetratricopeptide repeats 1 [Source:HGNC Symbol;Acc:HGNC:5407]	1.316	0.004139
ENSG00000173221	ENST00000237858	GLRX	glutaredoxin [Source:HGNC Symbol;Acc:HGNC:4330]	1.312	1.131e-14
ENSG00000139352	ENST00000266744	ASCL1	achaete-scute family bHLH transcription factor 1 [Source:HGNC Symbol;Acc:HGNC:738]	1.309	0.4534
ENSG00000134339	ENST00000256733	SAA2	serum amyloid A2 [Source:HGNC Symbol;Acc:HGNC:10514]	1.307	0.178
ENSG00000185338	ENST00000332029	SOCS1	suppressor of cytokine signaling 1 [Source:HGNC Symbol;Acc:HGNC:19383]	1.301	5.942e-08
ENSG00000162779	ENST00000367618	AXDND1	axonemal dynein light chain domain containing 1 [Source:HGNC Symbol;Acc:HGNC:26564]	1.3	0.1599
ENSG00000006283	ENST00000352832	CACNA1G	calcium voltage-gated channel subunit alpha1 G [Source:HGNC Symbol;Acc:HGNC:1394]	1.298	0.04081
ENSG00000084734	ENST00000264717	GCKR	glucokinase regulator [Source:HGNC Symbol;Acc:HGNC:4196]	1.298	1
ENSG00000129244	ENST00000250111	ATP1B2	ATPase Na+/K+ transporting subunit beta 2 [Source:HGNC Symbol;Acc:HGNC:805]	1.298	0.05503
ENSG00000130545	ENST00000308243	CRB3	crumbs 3, cell polarity complex component [Source:HGNC Symbol;Acc:HGNC:20237]	1.297	1
ENSG00000197415	ENST00000362010	VEPH1	ventricular zone expressed PH domain containing 1 [Source:HGNC Symbol;Acc:HGNC:25735]	1.296	1
ENSG00000121797	ENST00000357392	CCRL2	C-C motif chemokine receptor like 2 [Source:HGNC Symbol;Acc:HGNC:1612]	1.295	2.877e-12
ENSG00000168298	ENST00000304218	HIST1H1E	histone cluster 1 H1 family member e [Source:HGNC Symbol;Acc:HGNC:4718]	1.294	0.2652
ENSG00000170385	ENST00000367001	SLC30A1	solute carrier family 30 member 1 [Source:HGNC Symbol;Acc:HGNC:11012]	1.289	5.851e-23
ENSG00000167634	ENST00000328092	NLRP7	NLR family pyrin domain containing 7 [Source:HGNC Symbol;Acc:HGNC:22947]	1.284	0.1764
ENSG00000071575	ENST00000155926	TRIB2	tribbles pseudokinase 2 [Source:HGNC Symbol;Acc:HGNC:30809]	1.283	1.37e-05
ENSG00000240563	ENST00000498273	L1TD1	LINE1 type transposase domain containing 1 [Source:HGNC Symbol;Acc:HGNC:25595]	1.281	0.009779
ENSG00000152078	ENST00000370203	TMEM56	transmembrane protein 56 [Source:HGNC Symbol;Acc:HGNC:26477]	1.28	1
ENSG00000117601	ENST00000367698	SERPINC1	serpin family C member 1 [Source:HGNC Symbol;Acc:HGNC:775]	1.279	0.2984
ENSG00000156959	ENST00000287585	LHFPL4	lipoma HMGIC fusion partner-like 4 [Source:HGNC Symbol;Acc:HGNC:29568]	1.279	1
ENSG00000178694	ENST00000314622	NSUN3	NOP2/Sun RNA methyltransferase family member 3 [Source:HGNC Symbol;Acc:HGNC:26208]	1.279	9.129e-12
ENSG00000196517	ENST00000357730	SLC6A9	solute carrier family 6 member 9 [Source:HGNC Symbol;Acc:HGNC:11056]	1.279	0.003933
ENSG00000104723	ENST00000382020	TUSC3	tumor suppressor candidate 3 [Source:HGNC Symbol;Acc:HGNC:30242]	1.278	0.4959
ENSG00000204967	ENST00000378125	PCDHA4	protocadherin alpha 4 [Source:HGNC Symbol;Acc:HGNC:8670]	1.278	1
ENSG00000223609	ENST00000292901	HBD	hemoglobin subunit delta [Source:HGNC Symbol;Acc:HGNC:4829]	1.278	0.3116
ENSG00000132031	ENST00000407540	MATN3	matrilin 3 [Source:HGNC Symbol;Acc:HGNC:6909]	1.275	1
ENSG00000146374	ENST00000356698	RSPO3	R-spondin 3 [Source:HGNC Symbol;Acc:HGNC:20866]	1.275	0.2607
ENSG00000142959	ENST00000372207	BEST4	bestrophin 4 [Source:HGNC Symbol;Acc:HGNC:17106]	1.269	0.001771
ENSG00000213512	ENST00000294671	GBP7	guanylate binding protein 7 [Source:HGNC Symbol;Acc:HGNC:29606]	1.269	1
ENSG00000230626	ENST00000467614			1.269	0.2631
ENSG00000152465	ENST00000378150	NMT2	N-myristoyltransferase 2 [Source:HGNC Symbol;Acc:HGNC:7858]	1.265	1.025e-10
ENSG00000188037	ENST00000343257	CLCN1	chloride voltage-gated channel 1 [Source:HGNC Symbol;Acc:HGNC:2019]	1.264	0.05213
ENSG00000142615	ENST00000359621	CELA2A	chymotrypsin like elastase family member 2A [Source:HGNC Symbol;Acc:HGNC:24609]	1.261	1
ENSG00000179256	ENST00000316048	SMCO3	single-pass membrane protein with coiled-coil domains 3 [Source:HGNC Symbol;Acc:HGNC:34401]	1.26	1
ENSG00000196242	ENST00000366487	OR2C3	olfactory receptor family 2 subfamily C member 3 [Source:HGNC Symbol;Acc:HGNC:15005]	1.26	1
ENSG00000198363	ENST00000356457	ASPH	aspartate beta-hydroxylase [Source:HGNC Symbol;Acc:HGNC:757]	1.259	1.048e-24
ENSG00000057593	ENST00000346342	F7	coagulation factor VII [Source:HGNC Symbol;Acc:HGNC:3544]	1.258	1
ENSG00000186198	ENST00000334287	SLC51B	solute carrier family 51 beta subunit [Source:HGNC Symbol;Acc:HGNC:29956]	1.258	0.3237
ENSG00000126709	ENST00000339145	IFI6	interferon alpha inducible protein 6 [Source:HGNC Symbol;Acc:HGNC:4054]	1.257	2.315e-08
ENSG00000148344	ENST00000340607	PTGES	prostaglandin E synthase [Source:HGNC Symbol;Acc:HGNC:9599]	1.255	0.04658
ENSG00000066629	ENST00000262233	EML1	echinoderm microtubule associated protein like 1 [Source:HGNC Symbol;Acc:HGNC:3330]	1.254	1
ENSG00000107249	ENST00000324333	GLIS3	GLIS family zinc finger 3 [Source:HGNC Symbol;Acc:HGNC:28510]	1.252	0.0005417
ENSG00000144031	ENST00000272421	ANKRD53	ankyrin repeat domain 53 [Source:HGNC Symbol;Acc:HGNC:25691]	1.251	0.2186
ENSG00000163697	ENST00000295974	APBB2	amyloid beta precursor protein binding family B member 2 [Source:HGNC Symbol;Acc:HGNC:582]	1.251	1.548e-05
ENSG00000060566	ENST00000078445	CREB3L3	cAMP responsive element binding protein 3 like 3 [Source:HGNC Symbol;Acc:HGNC:18855]	1.25	0.2142
ENSG00000189134	ENST00000343684	NKAPL	NFKB activating protein like [Source:HGNC Symbol;Acc:HGNC:21584]	1.25	6.022e-05
ENSG00000198829	ENST00000362032	SUCNR1	succinate receptor 1 [Source:HGNC Symbol;Acc:HGNC:4542]	1.249	6.601e-15
ENSG00000023330	ENST00000310271	ALAS1	5'-aminolevulinate synthase 1 [Source:HGNC Symbol;Acc:HGNC:396]	1.248	2.718e-14
ENSG00000196337	ENST00000377280	CGB7	chorionic gonadotropin beta subunit 7 [Source:HGNC Symbol;Acc:HGNC:16451]	1.246	1
ENSG00000130540	ENST00000330884	SULT4A1	sulfotransferase family 4A member 1 [Source:HGNC Symbol;Acc:HGNC:14903]	1.245	1
ENSG00000183695	ENST00000329773	MRGPRX2	MAS related GPR family member X2 [Source:HGNC Symbol;Acc:HGNC:17983]	1.245	1
ENSG00000256646	ENST00000433579			1.245	1
ENSG00000081985	ENST00000262345	IL12RB2	interleukin 12 receptor subunit beta 2 [Source:HGNC Symbol;Acc:HGNC:5972]	1.242	2.009e-09
ENSG00000105650	ENST00000262805	PDE4C	phosphodiesterase 4C [Source:HGNC Symbol;Acc:HGNC:8782]	1.241	0.2341
ENSG00000133962	ENST00000256343	CATSPERB	cation channel sperm associated auxiliary subunit beta [Source:HGNC Symbol;Acc:HGNC:20500]	1.238	0.3694
ENSG00000095596	ENST00000224356	CYP26A1	cytochrome P450 family 26 subfamily A member 1 [Source:HGNC Symbol;Acc:HGNC:2603]	1.236	1
ENSG00000161040	ENST00000313221	FBXL13	F-box and leucine rich repeat protein 13 [Source:HGNC Symbol;Acc:HGNC:21658]	1.234	0.01902
ENSG00000214435	ENST00000369880	AS3MT	arsenite methyltransferase [Source:HGNC Symbol;Acc:HGNC:17452]	1.233	0.09916
ENSG00000133321	ENST00000255688	RARRES3	retinoic acid receptor responder 3 [Source:HGNC Symbol;Acc:HGNC:9869]	1.232	4.556e-11
ENSG00000167157	ENST00000372469	PRRX2	paired related homeobox 2 [Source:HGNC Symbol;Acc:HGNC:21338]	1.231	0.3466
ENSG00000187867	ENST00000340790	PALM3	paralemmin 3 [Source:HGNC Symbol;Acc:HGNC:33274]	1.231	1
ENSG00000102683	ENST00000218867	SGCG	sarcoglycan gamma [Source:HGNC Symbol;Acc:HGNC:10809]	1.229	0.08516
ENSG00000124194	ENST00000342560	GDAP1L1	ganglioside induced differentiation associated protein 1 like 1 [Source:HGNC Symbol;Acc:HGNC:4213]	1.229	1
ENSG00000138642	ENST00000264346	HERC6	HECT and RLD domain containing E3 ubiquitin protein ligase family member 6 [Source:HGNC Symbol;Acc:HGNC:26072]	1.229	6.743e-06
ENSG00000256162	ENST00000541421	SMLR1	small leucine rich protein 1 [Source:HGNC Symbol;Acc:HGNC:44670]	1.229	1
ENSG00000186075	ENST00000348931	ZPBP2	zona pellucida binding protein 2 [Source:HGNC Symbol;Acc:HGNC:20678]	1.228	1
ENSG00000134470	ENST00000379971	IL15RA	interleukin 15 receptor subunit alpha [Source:HGNC Symbol;Acc:HGNC:5978]	1.224	2.759e-14
ENSG00000198586	ENST00000359766	TLK1	tousled like kinase 1 [Source:HGNC Symbol;Acc:HGNC:11841]	1.224	3.706e-13
ENSG00000163132	ENST00000382723	MSX1	msh homeobox 1 [Source:HGNC Symbol;Acc:HGNC:7391]	1.223	1
ENSG00000169194	ENST00000304506	IL13	interleukin 13 [Source:HGNC Symbol;Acc:HGNC:5973]	1.223	0.01559
ENSG00000054179	ENST00000312665	ENTPD2	ectonucleoside triphosphate diphosphohydrolase 2 [Source:HGNC Symbol;Acc:HGNC:3364]	1.222	1
ENSG00000179826	ENST00000396275	MRGPRX3	MAS related GPR family member X3 [Source:HGNC Symbol;Acc:HGNC:17980]	1.222	0.2373
ENSG00000140511	ENST00000359595	HAPLN3	hyaluronan and proteoglycan link protein 3 [Source:HGNC Symbol;Acc:HGNC:21446]	1.22	2.589e-08
ENSG00000185988	ENST00000334770	PLK5	polo like kinase 5 [Source:HGNC Symbol;Acc:HGNC:27001]	1.22	1
ENSG00000197213	ENST00000358992	ZSCAN5B	zinc finger and SCAN domain containing 5B [Source:HGNC Symbol;Acc:HGNC:34246]	1.22	1
ENSG00000205856	ENST00000382097	C22orf42	chromosome 22 open reading frame 42 [Source:HGNC Symbol;Acc:HGNC:27160]	1.22	0.2884
ENSG00000074219	ENST00000311227	TEAD2	TEA domain transcription factor 2 [Source:HGNC Symbol;Acc:HGNC:11715]	1.218	0.1365
ENSG00000132321	ENST00000254653	IQCA1	IQ motif containing with AAA domain 1 [Source:HGNC Symbol;Acc:HGNC:26195]	1.218	1
ENSG00000144063	ENST00000272462	MALL	mal, T-cell differentiation protein like [Source:HGNC Symbol;Acc:HGNC:6818]	1.218	1
ENSG00000145103	ENST00000273691	ILDR1	immunoglobulin like domain containing receptor 1 [Source:HGNC Symbol;Acc:HGNC:28741]	1.217	0.03671
ENSG00000158104	ENST00000289004	HPD	4-hydroxyphenylpyruvate dioxygenase [Source:HGNC Symbol;Acc:HGNC:5147]	1.215	0.0009063
ENSG00000139946	ENST00000267460	PELI2	pellino E3 ubiquitin protein ligase family member 2 [Source:HGNC Symbol;Acc:HGNC:8828]	1.214	3.389e-05
ENSG00000176009	ENST00000531618	ASCL3	achaete-scute family bHLH transcription factor 3 [Source:HGNC Symbol;Acc:HGNC:740]	1.214	1
ENSG00000104888	ENST00000221485	SLC17A7	solute carrier family 17 member 7 [Source:HGNC Symbol;Acc:HGNC:16704]	1.213	0.0002649
ENSG00000115267	ENST00000263642	IFIH1	interferon induced with helicase C domain 1 [Source:HGNC Symbol;Acc:HGNC:18873]	1.212	6.132e-11
ENSG00000157680	ENST00000288490	DGKI	diacylglycerol kinase iota [Source:HGNC Symbol;Acc:HGNC:2855]	1.21	0.002335
ENSG00000173193	ENST00000460683	PARP14	poly(ADP-ribose) polymerase family member 14 [Source:HGNC Symbol;Acc:HGNC:29232]	1.21	1.744e-09
ENSG00000132693	ENST00000255030	CRP	C-reactive protein [Source:HGNC Symbol;Acc:HGNC:2367]	1.209	1
ENSG00000104067	ENST00000346128	TJP1	tight junction protein 1 [Source:HGNC Symbol;Acc:HGNC:11827]	1.208	5.349e-08
ENSG00000181195	ENST00000314922	PENK	proenkephalin [Source:HGNC Symbol;Acc:HGNC:8831]	1.208	1
ENSG00000153930	ENST00000318698	ANKFN1	ankyrin repeat and fibronectin type III domain containing 1 [Source:HGNC Symbol;Acc:HGNC:26766]	1.207	1
ENSG00000111335	ENST00000342315	OAS2	2'-5'-oligoadenylate synthetase 2 [Source:HGNC Symbol;Acc:HGNC:8087]	1.206	3.377e-08
ENSG00000115155	ENST00000272371	OTOF	otoferlin [Source:HGNC Symbol;Acc:HGNC:8515]	1.203	0.01103
ENSG00000133863	ENST00000256246	TEX15	testis expressed 15 [Source:HGNC Symbol;Acc:HGNC:11738]	1.203	1
ENSG00000100453	ENST00000216341	GZMB	granzyme B [Source:HGNC Symbol;Acc:HGNC:4709]	1.202	7.196e-08
ENSG00000174343	ENST00000310169	CHRNA9	cholinergic receptor nicotinic alpha 9 subunit [Source:HGNC Symbol;Acc:HGNC:14079]	1.202	1
ENSG00000108244	ENST00000209718	KRT23	keratin 23 [Source:HGNC Symbol;Acc:HGNC:6438]	1.2	1
ENSG00000139800	ENST00000267294	ZIC5	Zic family member 5 [Source:HGNC Symbol;Acc:HGNC:20322]	1.2	1
ENSG00000204983	ENST00000311737	PRSS1	protease, serine 1 [Source:HGNC Symbol;Acc:HGNC:9475]	1.2	1
ENSG00000205236	ENST00000519541			1.2	1
ENSG00000140478	ENST00000434739	GOLGA6D	golgin A6 family member D [Source:HGNC Symbol;Acc:HGNC:32204]	1.199	1
ENSG00000100439	ENST00000216327	ABHD4	abhydrolase domain containing 4 [Source:HGNC Symbol;Acc:HGNC:20154]	1.198	6.414e-22
ENSG00000188375	ENST00000340398	H3F3C	H3 histone family member 3C [Source:HGNC Symbol;Acc:HGNC:33164]	1.195	0.257
ENSG00000113248	ENST00000231173	PCDHB15	protocadherin beta 15 [Source:HGNC Symbol;Acc:HGNC:8686]	1.194	1
ENSG00000124140	ENST00000243964	SLC12A5	solute carrier family 12 member 5 [Source:HGNC Symbol;Acc:HGNC:13818]	1.194	0.015
ENSG00000125355	ENST00000309720	TMEM255A	transmembrane protein 255A [Source:HGNC Symbol;Acc:HGNC:26086]	1.192	6.766e-17
ENSG00000163568	ENST00000368129	AIM2	absent in melanoma 2 [Source:HGNC Symbol;Acc:HGNC:357]	1.19	1.475e-05
ENSG00000197181	ENST00000356766	PIWIL2	piwi like RNA-mediated gene silencing 2 [Source:HGNC Symbol;Acc:HGNC:17644]	1.189	0.3722
ENSG00000128335	ENST00000249066	APOL2	apolipoprotein L2 [Source:HGNC Symbol;Acc:HGNC:619]	1.188	1.099e-14
ENSG00000135929	ENST00000258415	CYP27A1	cytochrome P450 family 27 subfamily A member 1 [Source:HGNC Symbol;Acc:HGNC:2605]	1.188	2.821e-27
ENSG00000104687	ENST00000221130	GSR	glutathione-disulfide reductase [Source:HGNC Symbol;Acc:HGNC:4623]	1.187	5.469e-39
ENSG00000181449	ENST00000325404	SOX2	SRY-box 2 [Source:HGNC Symbol;Acc:HGNC:11195]	1.186	1
ENSG00000197106	ENST00000331565	SLC6A17	solute carrier family 6 member 17 [Source:HGNC Symbol;Acc:HGNC:31399]	1.186	0.326
ENSG00000173578	ENST00000309285	XCR1	X-C motif chemokine receptor 1 [Source:HGNC Symbol;Acc:HGNC:1625]	1.184	0.2287
ENSG00000184347	ENST00000332966	SLIT3	slit guidance ligand 3 [Source:HGNC Symbol;Acc:HGNC:11087]	1.182	0.001199
ENSG00000196090	ENST00000356100	PTPRT	protein tyrosine phosphatase, receptor type T [Source:HGNC Symbol;Acc:HGNC:9682]	1.182	1
ENSG00000198944	ENST00000378693	SOWAHA	sosondowah ankyrin repeat domain family member A [Source:HGNC Symbol;Acc:HGNC:27033]	1.182	1
ENSG00000010818	ENST00000012134	HIVEP2	human immunodeficiency virus type I enhancer binding protein 2 [Source:HGNC Symbol;Acc:HGNC:4921]	1.181	4.12e-09
ENSG00000181378	ENST00000295729	CFAP65	cilia and flagella associated protein 65 [Source:HGNC Symbol;Acc:HGNC:25325]	1.18	1
ENSG00000213927	ENST00000259631	CCL27	C-C motif chemokine ligand 27 [Source:HGNC Symbol;Acc:HGNC:10626]	1.18	1
ENSG00000130649	ENST00000252945	CYP2E1	cytochrome P450 family 2 subfamily E member 1 [Source:HGNC Symbol;Acc:HGNC:2631]	1.179	0.002079
ENSG00000023839	ENST00000370434	ABCC2	ATP binding cassette subfamily C member 2 [Source:HGNC Symbol;Acc:HGNC:53]	1.178	0.01618
ENSG00000158517	ENST00000289473	NCF1	neutrophil cytosolic factor 1 [Source:HGNC Symbol;Acc:HGNC:7660]	1.177	9.483e-20
ENSG00000181656	ENST00000315033	GPR88	G protein-coupled receptor 88 [Source:HGNC Symbol;Acc:HGNC:4539]	1.176	1
ENSG00000153132	ENST00000325617	CLGN	calmegin [Source:HGNC Symbol;Acc:HGNC:2060]	1.175	0.06183
ENSG00000115718	ENST00000234071	PROC	protein C, inactivator of coagulation factors Va and VIIIa [Source:HGNC Symbol;Acc:HGNC:9451]	1.171	0.01478
ENSG00000124256	ENST00000371173	ZBP1	Z-DNA binding protein 1 [Source:HGNC Symbol;Acc:HGNC:16176]	1.171	4.597e-06
ENSG00000168334	ENST00000340369	XIRP1	xin actin binding repeat containing 1 [Source:HGNC Symbol;Acc:HGNC:14301]	1.171	0.09092
ENSG00000204956	ENST00000378105	PCDHGA1	protocadherin gamma subfamily A, 1 [Source:HGNC Symbol;Acc:HGNC:8696]	1.17	1
ENSG00000124575	ENST00000244534	HIST1H1D	histone cluster 1 H1 family member d [Source:HGNC Symbol;Acc:HGNC:4717]	1.169	1
ENSG00000171502	ENST00000370571	COL24A1	collagen type XXIV alpha 1 chain [Source:HGNC Symbol;Acc:HGNC:20821]	1.167	0.02288
ENSG00000164070	ENST00000296464	HSPA4L	heat shock protein family A (Hsp70) member 4 like [Source:HGNC Symbol;Acc:HGNC:17041]	1.166	0.05899
ENSG00000183153	ENST00000578689	GJD3	gap junction protein delta 3 [Source:HGNC Symbol;Acc:HGNC:19147]	1.165	4.138e-05
ENSG00000103647	ENST00000261861	CORO2B	coronin 2B [Source:HGNC Symbol;Acc:HGNC:2256]	1.164	0.2923
ENSG00000140279	ENST00000389039	DUOX2	dual oxidase 2 [Source:HGNC Symbol;Acc:HGNC:13273]	1.163	1
ENSG00000182938	ENST00000328801	OTOP3	otopetrin 3 [Source:HGNC Symbol;Acc:HGNC:19658]	1.163	1
ENSG00000137727	ENST00000260283	ARHGAP20	Rho GTPase activating protein 20 [Source:HGNC Symbol;Acc:HGNC:18357]	1.162	0.001686
ENSG00000171804	ENST00000303868	WDR87	WD repeat domain 87 [Source:HGNC Symbol;Acc:HGNC:29934]	1.162	1
ENSG00000183625	ENST00000357422	CCR3	C-C motif chemokine receptor 3 [Source:HGNC Symbol;Acc:HGNC:1604]	1.162	0.1009
ENSG00000232434	ENST00000436881	C9orf172	chromosome 9 open reading frame 172 [Source:HGNC Symbol;Acc:HGNC:37284]	1.162	0.07526
ENSG00000183423	ENST00000327908	LRIT3	leucine rich repeat, Ig-like and transmembrane domains 3 [Source:HGNC Symbol;Acc:HGNC:24783]	1.161	0.45
ENSG00000142657	ENST00000270776	PGD	phosphogluconate dehydrogenase [Source:HGNC Symbol;Acc:HGNC:8891]	1.16	1.751e-20
ENSG00000177202	ENST00000321762	SPACA4	sperm acrosome associated 4 [Source:HGNC Symbol;Acc:HGNC:16441]	1.159	1
ENSG00000145979	ENST00000343141	TBC1D7	TBC1 domain family member 7 [Source:HGNC Symbol;Acc:HGNC:21066]	1.157	3.306e-08
ENSG00000188396	ENST00000339355	TCTEX1D4	Tctex1 domain containing 4 [Source:HGNC Symbol;Acc:HGNC:32315]	1.157	0.009519
ENSG00000205436	ENST00000380069	EXOC3L4	exocyst complex component 3 like 4 [Source:HGNC Symbol;Acc:HGNC:20120]	1.156	1.433e-06
ENSG00000104848	ENST00000221444	KCNA7	potassium voltage-gated channel subfamily A member 7 [Source:HGNC Symbol;Acc:HGNC:6226]	1.152	1
ENSG00000137965	ENST00000370747	IFI44	interferon induced protein 44 [Source:HGNC Symbol;Acc:HGNC:16938]	1.149	2.502e-06
ENSG00000176105	ENST00000314574	YES1	YES proto-oncogene 1, Src family tyrosine kinase [Source:HGNC Symbol;Acc:HGNC:12841]	1.149	4.366e-05
ENSG00000177468	ENST00000367734	OLIG3	oligodendrocyte transcription factor 3 [Source:HGNC Symbol;Acc:HGNC:18003]	1.149	1
ENSG00000042286	ENST00000307864	AIFM2	apoptosis inducing factor, mitochondria associated 2 [Source:HGNC Symbol;Acc:HGNC:21411]	1.148	3.664e-25
ENSG00000173918	ENST00000311661	C1QTNF1	C1q and tumor necrosis factor related protein 1 [Source:HGNC Symbol;Acc:HGNC:14324]	1.147	0.4014
ENSG00000160932	ENST00000292494	LY6E	lymphocyte antigen 6 complex, locus E [Source:HGNC Symbol;Acc:HGNC:6727]	1.145	9.704e-06
ENSG00000172404	ENST00000307221	DNAJB7	DnaJ heat shock protein family (Hsp40) member B7 [Source:HGNC Symbol;Acc:HGNC:24986]	1.144	1
ENSG00000196139	ENST00000380554	AKR1C3	aldo-keto reductase family 1 member C3 [Source:HGNC Symbol;Acc:HGNC:386]	1.144	0.09498
ENSG00000114127	ENST00000264951	XRN1	5'-3' exoribonuclease 1 [Source:HGNC Symbol;Acc:HGNC:30654]	1.142	3.128e-10
ENSG00000158560	ENST00000324972	DYNC1I1	dynein cytoplasmic 1 intermediate chain 1 [Source:HGNC Symbol;Acc:HGNC:2963]	1.142	0.0002969
ENSG00000124588	ENST00000338130	NQO2	NAD(P)H quinone dehydrogenase 2 [Source:HGNC Symbol;Acc:HGNC:7856]	1.141	6.06e-18
ENSG00000168903	ENST00000342868	BTNL3	butyrophilin like 3 [Source:HGNC Symbol;Acc:HGNC:1143]	1.141	1
ENSG00000147650	ENST00000276654	LRP12	LDL receptor related protein 12 [Source:HGNC Symbol;Acc:HGNC:31708]	1.14	7.041e-14
ENSG00000205835	ENST00000442080	GMNC	geminin coiled-coil domain containing [Source:HGNC Symbol;Acc:HGNC:40049]	1.14	1
ENSG00000102104	ENST00000379984	RS1	retinoschisin 1 [Source:HGNC Symbol;Acc:HGNC:10457]	1.139	0.3586
ENSG00000159708	ENST00000329956	LRRC36	leucine rich repeat containing 36 [Source:HGNC Symbol;Acc:HGNC:25615]	1.138	1
ENSG00000130300	ENST00000252590	PLVAP	plasmalemma vesicle associated protein [Source:HGNC Symbol;Acc:HGNC:13635]	1.135	0.4085
ENSG00000182218	ENST00000330710	HHIPL1	HHIP like 1 [Source:HGNC Symbol;Acc:HGNC:19710]	1.135	0.4382
ENSG00000134940	ENST00000315608	ACRV1	acrosomal vesicle protein 1 [Source:HGNC Symbol;Acc:HGNC:127]	1.134	0.3038
ENSG00000135047	ENST00000340342	CTSL	cathepsin L [Source:HGNC Symbol;Acc:HGNC:2537]	1.134	2.374e-15
ENSG00000125347	ENST00000245414	IRF1	interferon regulatory factor 1 [Source:HGNC Symbol;Acc:HGNC:6116]	1.133	2.22e-10
ENSG00000155974	ENST00000359742	GRIP1	glutamate receptor interacting protein 1 [Source:HGNC Symbol;Acc:HGNC:18708]	1.132	0.006392
ENSG00000169181	ENST00000380897	GSG1L	GSG1 like [Source:HGNC Symbol;Acc:HGNC:28283]	1.131	1
ENSG00000068079	ENST00000246911	IFI35	interferon induced protein 35 [Source:HGNC Symbol;Acc:HGNC:5399]	1.13	8.447e-14
ENSG00000205846	ENST00000382073	CLEC6A	C-type lectin domain family 6 member A [Source:HGNC Symbol;Acc:HGNC:14556]	1.129	0.0002564
ENSG00000168394	ENST00000354258	TAP1	transporter 1, ATP binding cassette subfamily B member [Source:HGNC Symbol;Acc:HGNC:43]	1.128	2.071e-12
ENSG00000189013	ENST00000345540	KIR2DL4	killer cell immunoglobulin like receptor, two Ig domains and long cytoplasmic tail 4 [Source:HGNC Symbol;Acc:HGNC:6332]	1.128	0.003504
ENSG00000256797	ENST00000535540	KLRF2	killer cell lectin like receptor F2 [Source:HGNC Symbol;Acc:HGNC:37646]	1.128	1
ENSG00000203908	ENST00000370367	KHDC3L	KH domain containing 3 like, subcortical maternal complex member [Source:HGNC Symbol;Acc:HGNC:33699]	1.124	1
ENSG00000198785	ENST00000361820	GRIN3A	glutamate ionotropic receptor NMDA type subunit 3A [Source:HGNC Symbol;Acc:HGNC:16767]	1.122	1.554e-23
ENSG00000223572	ENST00000411750	CKMT1A	creatine kinase, mitochondrial 1A [Source:HGNC Symbol;Acc:HGNC:31736]	1.122	0.1452
ENSG00000166073	ENST00000299092	GPR176	G protein-coupled receptor 176 [Source:HGNC Symbol;Acc:HGNC:32370]	1.121	0.01303
ENSG00000103257	ENST00000261622	SLC7A5	solute carrier family 7 member 5 [Source:HGNC Symbol;Acc:HGNC:11063]	1.12	2.316e-08
ENSG00000108602	ENST00000225740	ALDH3A1	aldehyde dehydrogenase 3 family member A1 [Source:HGNC Symbol;Acc:HGNC:405]	1.12	0.09237
ENSG00000079101	ENST00000338387	CLUL1	clusterin like 1 [Source:HGNC Symbol;Acc:HGNC:2096]	1.119	1
ENSG00000163734	ENST00000296026	CXCL3	C-X-C motif chemokine ligand 3 [Source:HGNC Symbol;Acc:HGNC:4604]	1.116	1.885e-11
ENSG00000179348	ENST00000341105	GATA2	GATA binding protein 2 [Source:HGNC Symbol;Acc:HGNC:4171]	1.116	0.08005
ENSG00000130182	ENST00000252463	ZSCAN10	zinc finger and SCAN domain containing 10 [Source:HGNC Symbol;Acc:HGNC:12997]	1.115	1
ENSG00000087842	ENST00000380420	PIR	pirin [Source:HGNC Symbol;Acc:HGNC:30048]	1.114	8.609e-19
ENSG00000101210	ENST00000217182	EEF1A2	eukaryotic translation elongation factor 1 alpha 2 [Source:HGNC Symbol;Acc:HGNC:3192]	1.114	0.05328
ENSG00000183570	ENST00000400304	PCBP3	poly(rC) binding protein 3 [Source:HGNC Symbol;Acc:HGNC:8651]	1.114	0.002261
ENSG00000111802	ENST00000341060	TDP2	tyrosyl-DNA phosphodiesterase 2 [Source:HGNC Symbol;Acc:HGNC:17768]	1.113	1.788e-28
ENSG00000141574	ENST00000269389	SECTM1	secreted and transmembrane 1 [Source:HGNC Symbol;Acc:HGNC:10707]	1.113	9.646e-15
ENSG00000171951	ENST00000305409	SCG2	secretogranin II [Source:HGNC Symbol;Acc:HGNC:10575]	1.111	1
ENSG00000070729	ENST00000251102	CNGB1	cyclic nucleotide gated channel beta 1 [Source:HGNC Symbol;Acc:HGNC:2151]	1.11	0.1331
ENSG00000178015	ENST00000380007	GPR150	G protein-coupled receptor 150 [Source:HGNC Symbol;Acc:HGNC:23628]	1.109	4.138e-13
ENSG00000164893	ENST00000297524	SLC7A13	solute carrier family 7 member 13 [Source:HGNC Symbol;Acc:HGNC:23092]	1.107	1
ENSG00000206557	ENST00000383763	TRIM71	tripartite motif containing 71 [Source:HGNC Symbol;Acc:HGNC:32669]	1.105	1
ENSG00000110436	ENST00000278379	SLC1A2	solute carrier family 1 member 2 [Source:HGNC Symbol;Acc:HGNC:10940]	1.103	0.003069
ENSG00000115592	ENST00000233944	PRKAG3	protein kinase AMP-activated non-catalytic subunit gamma 3 [Source:HGNC Symbol;Acc:HGNC:9387]	1.103	0.0171
ENSG00000213023	ENST00000338916	SYT3	synaptotagmin 3 [Source:HGNC Symbol;Acc:HGNC:11511]	1.102	1
ENSG00000089127	ENST00000202917	OAS1	2'-5'-oligoadenylate synthetase 1 [Source:HGNC Symbol;Acc:HGNC:8086]	1.101	1.827e-11
ENSG00000108018	ENST00000263054	SORCS1	sortilin related VPS10 domain containing receptor 1 [Source:HGNC Symbol;Acc:HGNC:16697]	1.101	0.1934
ENSG00000256061	ENST00000321149	DYX1C1	dyslexia susceptibility 1 candidate 1 [Source:HGNC Symbol;Acc:HGNC:21493]	1.099	7.132e-16
ENSG00000135604	ENST00000367568	STX11	syntaxin 11 [Source:HGNC Symbol;Acc:HGNC:11429]	1.098	3.654e-12
ENSG00000137193	ENST00000373509	PIM1	Pim-1 proto-oncogene, serine/threonine kinase [Source:HGNC Symbol;Acc:HGNC:8986]	1.098	7.997e-10
ENSG00000147570	ENST00000276570	DNAJC5B	DnaJ heat shock protein family (Hsp40) member C5 beta [Source:HGNC Symbol;Acc:HGNC:24138]	1.096	1.013e-10
ENSG00000152670	ENST00000353507	DDX4	DEAD-box helicase 4 [Source:HGNC Symbol;Acc:HGNC:18700]	1.096	1
ENSG00000163347	ENST00000295522	CLDN1	claudin 1 [Source:HGNC Symbol;Acc:HGNC:2032]	1.091	0.1538
ENSG00000244694	ENST00000339488	PTCHD4	patched domain containing 4 [Source:HGNC Symbol;Acc:HGNC:21345]	1.09	0.5196
ENSG00000168062	ENST00000301887	BATF2	basic leucine zipper ATF-like transcription factor 2 [Source:HGNC Symbol;Acc:HGNC:25163]	1.089	1.506e-09
ENSG00000182585	ENST00000332112	EPGN	epithelial mitogen [Source:HGNC Symbol;Acc:HGNC:17470]	1.088	1
ENSG00000131095	ENST00000253408	GFAP	glial fibrillary acidic protein [Source:HGNC Symbol;Acc:HGNC:4235]	1.086	0.5973
ENSG00000126778	ENST00000247182	SIX1	SIX homeobox 1 [Source:HGNC Symbol;Acc:HGNC:10887]	1.083	1
ENSG00000176153	ENST00000389614	GPX2	glutathione peroxidase 2 [Source:HGNC Symbol;Acc:HGNC:4554]	1.083	1
ENSG00000129673	ENST00000250615	AANAT	aralkylamine N-acetyltransferase [Source:HGNC Symbol;Acc:HGNC:19]	1.081	0.01368
ENSG00000165197	ENST00000297904	VEGFD	vascular endothelial growth factor D [Source:HGNC Symbol;Acc:HGNC:3708]	1.081	0.02585
ENSG00000145721	ENST00000274382	LIX1	limb and CNS expressed 1 [Source:HGNC Symbol;Acc:HGNC:18581]	1.079	0.3203
ENSG00000137707	ENST00000356018	BTG4	BTG anti-proliferation factor 4 [Source:HGNC Symbol;Acc:HGNC:13862]	1.077	1
ENSG00000175600	ENST00000335693	SUGCT	succinyl-CoA:glutarate-CoA transferase [Source:HGNC Symbol;Acc:HGNC:16001]	1.076	0.4316
ENSG00000066697	ENST00000374885	MSANTD3	Myb/SANT DNA binding domain containing 3 [Source:HGNC Symbol;Acc:HGNC:23370]	1.075	1.64e-09
ENSG00000122852	ENST00000398636	SFTPA1	surfactant protein A1 [Source:HGNC Symbol;Acc:HGNC:10798]	1.075	1
ENSG00000174950	ENST00000374025	CD164L2	CD164 molecule like 2 [Source:HGNC Symbol;Acc:HGNC:32043]	1.075	1
ENSG00000017483	ENST00000413668	SLC38A5	solute carrier family 38 member 5 [Source:HGNC Symbol;Acc:HGNC:18070]	1.072	1.37e-05
ENSG00000135502	ENST00000320442	SLC26A10	solute carrier family 26 member 10 [Source:HGNC Symbol;Acc:HGNC:14470]	1.072	0.2621
ENSG00000189366	ENST00000340333	ALG1L	ALG1, chitobiosyldiphosphodolichol beta-mannosyltransferase like [Source:HGNC Symbol;Acc:HGNC:33721]	1.07	1
ENSG00000185056	ENST00000340147	C5orf47	chromosome 5 open reading frame 47 [Source:HGNC Symbol;Acc:HGNC:27026]	1.069	1
ENSG00000096264	ENST00000373083	NCR2	natural cytotoxicity triggering receptor 2 [Source:HGNC Symbol;Acc:HGNC:6732]	1.067	1
ENSG00000165887	ENST00000298808	ANKRD2	ankyrin repeat domain 2 [Source:HGNC Symbol;Acc:HGNC:495]	1.067	0.05966
ENSG00000188580	ENST00000368416	NKAIN2	Na+/K+ transporting ATPase interacting 2 [Source:HGNC Symbol;Acc:HGNC:16443]	1.067	1
ENSG00000102359	ENST00000373004	SRPX2	sushi repeat containing protein, X-linked 2 [Source:HGNC Symbol;Acc:HGNC:30668]	1.066	0.2919
ENSG00000185105	ENST00000409745	MYADML2	myeloid associated differentiation marker like 2 [Source:HGNC Symbol;Acc:HGNC:34548]	1.066	1
ENSG00000240764	ENST00000252087	PCDHGC5	protocadherin gamma subfamily C, 5 [Source:HGNC Symbol;Acc:HGNC:8718]	1.066	1
ENSG00000105198	ENST00000221797	LGALS13	galectin 13 [Source:HGNC Symbol;Acc:HGNC:15449]	1.065	1
ENSG00000205413	ENST00000379958	SAMD9	sterile alpha motif domain containing 9 [Source:HGNC Symbol;Acc:HGNC:1348]	1.064	0.01234
ENSG00000134460	ENST00000256876	IL2RA	interleukin 2 receptor subunit alpha [Source:HGNC Symbol;Acc:HGNC:6008]	1.063	2.199e-09
ENSG00000121594	ENST00000264246	CD80	CD80 molecule [Source:HGNC Symbol;Acc:HGNC:1700]	1.061	7.767e-06
ENSG00000198929	ENST00000361897	NOS1AP	nitric oxide synthase 1 adaptor protein [Source:HGNC Symbol;Acc:HGNC:16859]	1.061	0.0001435
ENSG00000115009	ENST00000358813	CCL20	C-C motif chemokine ligand 20 [Source:HGNC Symbol;Acc:HGNC:10619]	1.06	0.01554
ENSG00000135480	ENST00000331817	KRT7	keratin 7 [Source:HGNC Symbol;Acc:HGNC:6445]	1.059	0.03409
ENSG00000125430	ENST00000360954	HS3ST3B1	heparan sulfate-glucosamine 3-sulfotransferase 3B1 [Source:HGNC Symbol;Acc:HGNC:5198]	1.058	1.162e-06
ENSG00000164683	ENST00000337919	HEY1	hes related family bHLH transcription factor with YRPW motif 1 [Source:HGNC Symbol;Acc:HGNC:4880]	1.058	0.3249
ENSG00000178172	ENST00000325630	SPINK6	serine peptidase inhibitor, Kazal type 6 [Source:HGNC Symbol;Acc:HGNC:29486]	1.056	1
ENSG00000139835	ENST00000326039	GRTP1	growth hormone regulated TBC protein 1 [Source:HGNC Symbol;Acc:HGNC:20310]	1.055	9.809e-06
ENSG00000149131	ENST00000278407	SERPING1	serpin family G member 1 [Source:HGNC Symbol;Acc:HGNC:1228]	1.054	7.653e-08
ENSG00000186090	ENST00000334128	HTR3D	5-hydroxytryptamine receptor 3D [Source:HGNC Symbol;Acc:HGNC:24004]	1.053	1
ENSG00000133393	ENST00000255759	FOPNL	FGFR1OP N-terminal like [Source:HGNC Symbol;Acc:HGNC:26435]	1.051	8.861e-09
ENSG00000177409	ENST00000318238	SAMD9L	sterile alpha motif domain containing 9 like [Source:HGNC Symbol;Acc:HGNC:1349]	1.051	7.603e-07
ENSG00000136689	ENST00000259206	IL1RN	interleukin 1 receptor antagonist [Source:HGNC Symbol;Acc:HGNC:6000]	1.05	0.02234
ENSG00000128591	ENST00000325888	FLNC	filamin C [Source:HGNC Symbol;Acc:HGNC:3756]	1.049	0.3237
ENSG00000169402	ENST00000297186	RSPH10B2	radial spoke head 10 homolog B2 [Source:HGNC Symbol;Acc:HGNC:34385]	1.049	1
ENSG00000184811	ENST00000333813	TUSC5	tumor suppressor candidate 5 [Source:HGNC Symbol;Acc:HGNC:29592]	1.049	1
ENSG00000184831	ENST00000379226	APOO	apolipoprotein O [Source:HGNC Symbol;Acc:HGNC:28727]	1.049	3.204e-10
ENSG00000204655	ENST00000376888	MOG	myelin oligodendrocyte glycoprotein [Source:HGNC Symbol;Acc:HGNC:7197]	1.048	1
ENSG00000214290	ENST00000398035	COLCA2	colorectal cancer associated 2 [Source:HGNC Symbol;Acc:HGNC:26978]	1.045	1
ENSG00000142235	ENST00000270238	LMTK3	lemur tyrosine kinase 3 [Source:HGNC Symbol;Acc:HGNC:19295]	1.044	0.01437
ENSG00000184507	ENST00000333756	NUTM1	NUT midline carcinoma family member 1 [Source:HGNC Symbol;Acc:HGNC:29919]	1.044	0.5278
ENSG00000073754	ENST00000368174	CD5L	CD5 molecule like [Source:HGNC Symbol;Acc:HGNC:1690]	1.043	0.2901
ENSG00000141664	ENST00000269499	ZCCHC2	zinc finger CCHC-type containing 2 [Source:HGNC Symbol;Acc:HGNC:22916]	1.043	1.228e-10
ENSG00000142149	ENST00000270112	HUNK	hormonally up-regulated Neu-associated kinase [Source:HGNC Symbol;Acc:HGNC:13326]	1.042	1
ENSG00000170091	ENST00000303177		HMP19 protein [Source:EntrezGene;Acc:51617]	1.042	1
ENSG00000161180	ENST00000292779	CCDC116	coiled-coil domain containing 116 [Source:HGNC Symbol;Acc:HGNC:26688]	1.041	0.263
ENSG00000081479	ENST00000263816	LRP2	LDL receptor related protein 2 [Source:HGNC Symbol;Acc:HGNC:6694]	1.04	0.3791
ENSG00000013588	ENST00000014914	GPRC5A	G protein-coupled receptor class C group 5 member A [Source:HGNC Symbol;Acc:HGNC:9836]	1.037	0.4504
ENSG00000256087	ENST00000221315	ZNF432	zinc finger protein 432 [Source:HGNC Symbol;Acc:HGNC:20810]	1.037	2.113e-16
ENSG00000095485	ENST00000354105	CWF19L1	CWF19-like 1, cell cycle control (S. pombe) [Source:HGNC Symbol;Acc:HGNC:25613]	1.036	3.348e-13
ENSG00000105131	ENST00000221730	EPHX3	epoxide hydrolase 3 [Source:HGNC Symbol;Acc:HGNC:23760]	1.036	0.1298
ENSG00000110675	ENST00000265840	ELMOD1	ELMO domain containing 1 [Source:HGNC Symbol;Acc:HGNC:25334]	1.034	1
ENSG00000188313	ENST00000342435	PLSCR1	phospholipid scramblase 1 [Source:HGNC Symbol;Acc:HGNC:9092]	1.034	3.779e-07
ENSG00000188522	ENST00000345041	FAM83G	family with sequence similarity 83 member G [Source:HGNC Symbol;Acc:HGNC:32554]	1.034	6.959e-07
ENSG00000008735	ENST00000008876	MAPK8IP2	mitogen-activated protein kinase 8 interacting protein 2 [Source:HGNC Symbol;Acc:HGNC:6883]	1.033	0.1356
ENSG00000118503	ENST00000237289	TNFAIP3	TNF alpha induced protein 3 [Source:HGNC Symbol;Acc:HGNC:11896]	1.033	9.297e-12
ENSG00000146592	ENST00000357727	CREB5	cAMP responsive element binding protein 5 [Source:HGNC Symbol;Acc:HGNC:16844]	1.033	9.25e-06
ENSG00000165215	ENST00000395145	CLDN3	claudin 3 [Source:HGNC Symbol;Acc:HGNC:2045]	1.031	1
ENSG00000166670	ENST00000279441	MMP10	matrix metallopeptidase 10 [Source:HGNC Symbol;Acc:HGNC:7156]	1.031	0.4181
ENSG00000108924	ENST00000226067	HLF	HLF, PAR bZIP transcription factor [Source:HGNC Symbol;Acc:HGNC:4977]	1.03	0.08633
ENSG00000137460	ENST00000260008	FHDC1	FH2 domain containing 1 [Source:HGNC Symbol;Acc:HGNC:29363]	1.03	0.2888
ENSG00000108255	ENST00000225387	CRYBA1	crystallin beta A1 [Source:HGNC Symbol;Acc:HGNC:2394]	1.029	1
ENSG00000163874	ENST00000373087	ZC3H12A	zinc finger CCCH-type containing 12A [Source:HGNC Symbol;Acc:HGNC:26259]	1.029	1.92e-09
ENSG00000164542	ENST00000297063	KIAA0895	KIAA0895 [Source:HGNC Symbol;Acc:HGNC:22206]	1.029	0.3595
ENSG00000186335	ENST00000335244	SLC36A2	solute carrier family 36 member 2 [Source:HGNC Symbol;Acc:HGNC:18762]	1.029	0.4432
ENSG00000046889	ENST00000288368	PREX2	phosphatidylinositol-3,4,5-trisphosphate dependent Rac exchange factor 2 [Source:HGNC Symbol;Acc:HGNC:22950]	1.028	1
ENSG00000100249	ENST00000216071	C22orf31	chromosome 22 open reading frame 31 [Source:HGNC Symbol;Acc:HGNC:26931]	1.028	1
ENSG00000138622	ENST00000261917	HCN4	hyperpolarization activated cyclic nucleotide gated potassium channel 4 [Source:HGNC Symbol;Acc:HGNC:16882]	1.028	1
ENSG00000178752	ENST00000344233	ERFE	erythroferrone [Source:HGNC Symbol;Acc:HGNC:26727]	1.028	1
ENSG00000163083	ENST00000295228	INHBB	inhibin beta B subunit [Source:HGNC Symbol;Acc:HGNC:6067]	1.027	1
ENSG00000177103	ENST00000321322	DSCAML1	DS cell adhesion molecule like 1 [Source:HGNC Symbol;Acc:HGNC:14656]	1.027	0.3766
ENSG00000186806	ENST00000335624	VSIG10L	V-set and immunoglobulin domain containing 10 like [Source:HGNC Symbol;Acc:HGNC:27111]	1.026	7.783e-08
ENSG00000187695	ENST00000508239		Uncharacterized protein FLJ43738 [Source:UniProtKB/Swiss-Prot;Acc:Q6ZUG5]	1.025	0.3707
ENSG00000107201	ENST00000379868	DDX58	DExD/H-box helicase 58 [Source:HGNC Symbol;Acc:HGNC:19102]	1.023	6.764e-06
ENSG00000127946	ENST00000336926	HIP1	huntingtin interacting protein 1 [Source:HGNC Symbol;Acc:HGNC:4913]	1.023	8.727e-11
ENSG00000136026	ENST00000378026	CKAP4	cytoskeleton associated protein 4 [Source:HGNC Symbol;Acc:HGNC:16991]	1.023	1.001e-07
ENSG00000221866	ENST00000321063	PLXNA4	plexin A4 [Source:HGNC Symbol;Acc:HGNC:9102]	1.023	0.1015
ENSG00000100342	ENST00000319136	APOL1	apolipoprotein L1 [Source:HGNC Symbol;Acc:HGNC:618]	1.021	3.645e-18
ENSG00000070669	ENST00000175506	ASNS	asparagine synthetase (glutamine-hydrolyzing) [Source:HGNC Symbol;Acc:HGNC:753]	1.02	0.0002283
ENSG00000140391	ENST00000267970	TSPAN3	tetraspanin 3 [Source:HGNC Symbol;Acc:HGNC:17752]	1.02	6.932e-09
ENSG00000165972	ENST00000344280	CCDC38	coiled-coil domain containing 38 [Source:HGNC Symbol;Acc:HGNC:26843]	1.019	1
ENSG00000183379	ENST00000331628	SYNDIG1L	synapse differentiation inducing 1 like [Source:HGNC Symbol;Acc:HGNC:32388]	1.019	0.4565
ENSG00000090376	ENST00000261233	IRAK3	interleukin 1 receptor associated kinase 3 [Source:HGNC Symbol;Acc:HGNC:17020]	1.018	2.336e-10
ENSG00000141934	ENST00000269812	PLPP2	phospholipid phosphatase 2 [Source:HGNC Symbol;Acc:HGNC:9230]	1.018	1
ENSG00000101892	ENST00000218008	ATP1B4	ATPase Na+/K+ transporting family member beta 4 [Source:HGNC Symbol;Acc:HGNC:808]	1.017	0.2931
ENSG00000105245	ENST00000252891	NUMBL	NUMB like, endocytic adaptor protein [Source:HGNC Symbol;Acc:HGNC:8061]	1.017	2.619e-08
ENSG00000131979	ENST00000254299	GCH1	GTP cyclohydrolase 1 [Source:HGNC Symbol;Acc:HGNC:4193]	1.015	5.309e-08
ENSG00000140284	ENST00000267842	SLC27A2	solute carrier family 27 member 2 [Source:HGNC Symbol;Acc:HGNC:10996]	1.015	1.233e-05
ENSG00000198342	ENST00000242804	ZNF442	zinc finger protein 442 [Source:HGNC Symbol;Acc:HGNC:20877]	1.015	0.0007581
ENSG00000162367	ENST00000294339	TAL1	TAL bHLH transcription factor 1, erythroid differentiation factor [Source:HGNC Symbol;Acc:HGNC:11556]	1.012	1
ENSG00000174502	ENST00000340781	SLC26A9	solute carrier family 26 member 9 [Source:HGNC Symbol;Acc:HGNC:14469]	1.012	1
ENSG00000181023	ENST00000317121	OR56B1	olfactory receptor family 56 subfamily B member 1 [Source:HGNC Symbol;Acc:HGNC:15245]	1.012	1
ENSG00000138944	ENST00000381176	KIAA1644	KIAA1644 [Source:HGNC Symbol;Acc:HGNC:29335]	1.011	0.2923
ENSG00000139194	ENST00000266560	RBP5	retinol binding protein 5 [Source:HGNC Symbol;Acc:HGNC:15847]	1.011	0.001865
ENSG00000167549	ENST00000345068	CORO6	coronin 6 [Source:HGNC Symbol;Acc:HGNC:21356]	1.011	0.008397
ENSG00000154099	ENST00000378553	DNAAF1	dynein axonemal assembly factor 1 [Source:HGNC Symbol;Acc:HGNC:30539]	1.009	0.5106
ENSG00000145757	ENST00000274432	SPATA9	spermatogenesis associated 9 [Source:HGNC Symbol;Acc:HGNC:22988]	1.007	0.1754
ENSG00000148143	ENST00000277225	ZNF462	zinc finger protein 462 [Source:HGNC Symbol;Acc:HGNC:21684]	1.007	0.002066
ENSG00000166823	ENST00000300057	MESP1	mesoderm posterior bHLH transcription factor 1 [Source:HGNC Symbol;Acc:HGNC:29658]	1.007	0.2715
ENSG00000171595	ENST00000311014	DNAI2	dynein axonemal intermediate chain 2 [Source:HGNC Symbol;Acc:HGNC:18744]	1.006	1
ENSG00000136630	ENST00000366903	HLX	H2.0 like homeobox [Source:HGNC Symbol;Acc:HGNC:4978]	1.005	3.482e-11
ENSG00000138166	ENST00000369583	DUSP5	dual specificity phosphatase 5 [Source:HGNC Symbol;Acc:HGNC:3071]	1.005	8.894e-09
ENSG00000136514	ENST00000259030	RTP4	receptor transporter protein 4 [Source:HGNC Symbol;Acc:HGNC:23992]	1.004	9.452e-07
ENSG00000183971	ENST00000329610	NPW	neuropeptide W [Source:HGNC Symbol;Acc:HGNC:30509]	1.004	1
ENSG00000196166	ENST00000358138	C8orf86	chromosome 8 open reading frame 86 [Source:HGNC Symbol;Acc:HGNC:33774]	1.004	1
ENSG00000183813	ENST00000330953	CCR4	C-C motif chemokine receptor 4 [Source:HGNC Symbol;Acc:HGNC:1605]	1.002	4.786e-06
ENSG00000142319	ENST00000270349	SLC6A3	solute carrier family 6 member 3 [Source:HGNC Symbol;Acc:HGNC:11049]	1	1
ENSG00000196632	ENST00000354646	WNK3	WNK lysine deficient protein kinase 3 [Source:HGNC Symbol;Acc:HGNC:14543]	0.9995	1
ENSG00000125968	ENST00000376105	ID1	inhibitor of DNA binding 1, HLH protein [Source:HGNC Symbol;Acc:HGNC:5360]	0.9986	0.2862
ENSG00000151726	ENST00000281455	ACSL1	acyl-CoA synthetase long-chain family member 1 [Source:HGNC Symbol;Acc:HGNC:3569]	0.9983	1.486e-08
ENSG00000173239	ENST00000404743	LIPM	lipase family member M [Source:HGNC Symbol;Acc:HGNC:23455]	0.9958	0.06959
ENSG00000159409	ENST00000290583	CELF3	CUGBP, Elav-like family member 3 [Source:HGNC Symbol;Acc:HGNC:11967]	0.9953	1
ENSG00000133958	ENST00000256339	UNC79	unc-79 homolog (C. elegans) [Source:HGNC Symbol;Acc:HGNC:19966]	0.995	0.06079
ENSG00000142408	ENST00000270458	CACNG8	calcium voltage-gated channel auxiliary subunit gamma 8 [Source:HGNC Symbol;Acc:HGNC:13628]	0.9942	1
ENSG00000136867	ENST00000259392	SLC31A2	solute carrier family 31 member 2 [Source:HGNC Symbol;Acc:HGNC:11017]	0.9934	1.823e-06
ENSG00000120332	ENST00000239462	TNN	tenascin N [Source:HGNC Symbol;Acc:HGNC:22942]	0.9923	1
ENSG00000142661	ENST00000338909	MYOM3	myomesin 3 [Source:HGNC Symbol;Acc:HGNC:26679]	0.9923	1
ENSG00000148965	ENST00000278222	SAA4	serum amyloid A4, constitutive [Source:HGNC Symbol;Acc:HGNC:10516]	0.9923	1
ENSG00000168631	ENST00000304311	DPCR1	diffuse panbronchiolitis critical region 1 [Source:HGNC Symbol;Acc:HGNC:21666]	0.9923	1
ENSG00000173157	ENST00000389420	ADAMTS20	ADAM metallopeptidase with thrombospondin type 1 motif 20 [Source:HGNC Symbol;Acc:HGNC:17178]	0.9923	1
ENSG00000185155	ENST00000366810	MIXL1	Mix paired-like homeobox [Source:HGNC Symbol;Acc:HGNC:13363]	0.9923	1
ENSG00000189433	ENST00000339480	GJB4	gap junction protein beta 4 [Source:HGNC Symbol;Acc:HGNC:4286]	0.9923	1
ENSG00000123685	ENST00000243440	BATF3	basic leucine zipper ATF-like transcription factor 3 [Source:HGNC Symbol;Acc:HGNC:28915]	0.9913	2.398e-09
ENSG00000176170	ENST00000323374	SPHK1	sphingosine kinase 1 [Source:HGNC Symbol;Acc:HGNC:11240]	0.9902	5.055e-05
ENSG00000166268	ENST00000299350	MYRFL	myelin regulatory factor-like [Source:HGNC Symbol;Acc:HGNC:26316]	0.989	1
ENSG00000101000	ENST00000216968	PROCR	protein C receptor [Source:HGNC Symbol;Acc:HGNC:9452]	0.9886	0.001761
ENSG00000055332	ENST00000233057	EIF2AK2	eukaryotic translation initiation factor 2 alpha kinase 2 [Source:HGNC Symbol;Acc:HGNC:9437]	0.9881	2.254e-06
ENSG00000081277	ENST00000263946	PKP1	plakophilin 1 [Source:HGNC Symbol;Acc:HGNC:9023]	0.9877	1
ENSG00000165120	ENST00000297819	SSMEM1	serine rich single-pass membrane protein 1 [Source:HGNC Symbol;Acc:HGNC:29580]	0.9865	1
ENSG00000179363	ENST00000319560	TMEM31	transmembrane protein 31 [Source:HGNC Symbol;Acc:HGNC:28601]	0.9865	1
ENSG00000137563	ENST00000260118	GGH	gamma-glutamyl hydrolase [Source:HGNC Symbol;Acc:HGNC:4248]	0.9858	9.044e-05
ENSG00000110786	ENST00000358540	PTPN5	protein tyrosine phosphatase, non-receptor type 5 [Source:HGNC Symbol;Acc:HGNC:9657]	0.9856	1
ENSG00000157551	ENST00000328656	KCNJ15	potassium voltage-gated channel subfamily J member 15 [Source:HGNC Symbol;Acc:HGNC:6261]	0.9855	0.3893
ENSG00000131471	ENST00000308423	AOC3	amine oxidase, copper containing 3 [Source:HGNC Symbol;Acc:HGNC:550]	0.9847	0.03245
ENSG00000157368	ENST00000288098	IL34	interleukin 34 [Source:HGNC Symbol;Acc:HGNC:28529]	0.9843	1
ENSG00000132003	ENST00000254323	ZSWIM4	zinc finger SWIM-type containing 4 [Source:HGNC Symbol;Acc:HGNC:25704]	0.9834	4.954e-06
ENSG00000170522	ENST00000302274	ELOVL6	ELOVL fatty acid elongase 6 [Source:HGNC Symbol;Acc:HGNC:15829]	0.9834	0.006618
ENSG00000144057	ENST00000361686	ST6GAL2	ST6 beta-galactoside alpha-2,6-sialyltransferase 2 [Source:HGNC Symbol;Acc:HGNC:10861]	0.982	1
ENSG00000182450	ENST00000394525	KCNK4	potassium two pore domain channel subfamily K member 4 [Source:HGNC Symbol;Acc:HGNC:6279]	0.982	1
ENSG00000128274	ENST00000249005	A4GALT	alpha 1,4-galactosyltransferase [Source:HGNC Symbol;Acc:HGNC:18149]	0.9817	0.2113
ENSG00000188095	ENST00000341735	MESP2	mesoderm posterior bHLH transcription factor 2 [Source:HGNC Symbol;Acc:HGNC:29659]	0.9808	0.3369
ENSG00000113924	ENST00000283871	HGD	homogentisate 1,2-dioxygenase [Source:HGNC Symbol;Acc:HGNC:4892]	0.9802	0.09689
ENSG00000065833	ENST00000369705	ME1	malic enzyme 1 [Source:HGNC Symbol;Acc:HGNC:6983]	0.9797	6.39e-09
ENSG00000109471	ENST00000226730	IL2	interleukin 2 [Source:HGNC Symbol;Acc:HGNC:6001]	0.9793	0.134
ENSG00000073756	ENST00000367468	PTGS2	prostaglandin-endoperoxide synthase 2 [Source:HGNC Symbol;Acc:HGNC:9605]	0.979	0.0009446
ENSG00000160183	ENST00000291532	TMPRSS3	transmembrane protease, serine 3 [Source:HGNC Symbol;Acc:HGNC:11877]	0.9783	0.03106
ENSG00000187950	ENST00000318184	OVCH1	ovochymase 1 [Source:HGNC Symbol;Acc:HGNC:23080]	0.9781	0.5133
ENSG00000182253	ENST00000328642	SYNM	synemin [Source:HGNC Symbol;Acc:HGNC:24466]	0.978	7.957e-05
ENSG00000167646	ENST00000391720	DNAAF3	dynein axonemal assembly factor 3 [Source:HGNC Symbol;Acc:HGNC:30492]	0.9768	1
ENSG00000203814	ENST00000369167	HIST2H2BF	histone cluster 2 H2B family member f [Source:HGNC Symbol;Acc:HGNC:24700]	0.9765	0.008983
ENSG00000237452	ENST00000457052	BHMG1	basic helix-loop-helix and HMG-box containing 1 [Source:HGNC Symbol;Acc:HGNC:44318]	0.9757	1
ENSG00000248405	ENST00000352766	PRR5-ARHGAP8	PRR5-ARHGAP8 readthrough [Source:HGNC Symbol;Acc:HGNC:34512]	0.9747	1
ENSG00000125037	ENST00000245046	EMC3	ER membrane protein complex subunit 3 [Source:HGNC Symbol;Acc:HGNC:23999]	0.9742	3.576e-16
ENSG00000189152	ENST00000344415	GRAPL	GRB2 related adaptor protein like [Source:HGNC Symbol;Acc:HGNC:37240]	0.9727	1
ENSG00000187682	ENST00000338270	ERAS	ES cell expressed Ras [Source:HGNC Symbol;Acc:HGNC:5174]	0.9726	1
ENSG00000084453	ENST00000307378	SLCO1A2	solute carrier organic anion transporter family member 1A2 [Source:HGNC Symbol;Acc:HGNC:10956]	0.971	1
ENSG00000123119	ENST00000417640	NECAB1	N-terminal EF-hand calcium binding protein 1 [Source:HGNC Symbol;Acc:HGNC:20983]	0.971	1
ENSG00000130876	ENST00000253188	SLC7A10	solute carrier family 7 member 10 [Source:HGNC Symbol;Acc:HGNC:11058]	0.971	1
ENSG00000137573	ENST00000260128	SULF1	sulfatase 1 [Source:HGNC Symbol;Acc:HGNC:20391]	0.971	1
ENSG00000139874	ENST00000267377	SSTR1	somatostatin receptor 1 [Source:HGNC Symbol;Acc:HGNC:11330]	0.971	1
ENSG00000153822	ENST00000283936	KCNJ16	potassium voltage-gated channel subfamily J member 16 [Source:HGNC Symbol;Acc:HGNC:6262]	0.971	1
ENSG00000163586	ENST00000295834	FABP1	fatty acid binding protein 1 [Source:HGNC Symbol;Acc:HGNC:3555]	0.971	1
ENSG00000164690	ENST00000297261	SHH	sonic hedgehog [Source:HGNC Symbol;Acc:HGNC:10848]	0.971	1
ENSG00000168772	ENST00000394767	CXXC4	CXXC finger protein 4 [Source:HGNC Symbol;Acc:HGNC:24593]	0.971	1
ENSG00000197309	ENST00000318666	OR10D3	olfactory receptor family 10 subfamily D member 3 (putative) [Source:HGNC Symbol;Acc:HGNC:8168]	0.971	1
ENSG00000105357	ENST00000262269	MYH14	myosin heavy chain 14 [Source:HGNC Symbol;Acc:HGNC:23212]	0.9709	0.4688
ENSG00000039319	ENST00000338008	ZFYVE16	zinc finger FYVE-type containing 16 [Source:HGNC Symbol;Acc:HGNC:20756]	0.9699	3.906e-12
ENSG00000101596	ENST00000320876	SMCHD1	structural maintenance of chromosomes flexible hinge domain containing 1 [Source:HGNC Symbol;Acc:HGNC:29090]	0.9698	8.276e-07
ENSG00000198736	ENST00000361871	MSRB1	methionine sulfoxide reductase B1 [Source:HGNC Symbol;Acc:HGNC:14133]	0.9679	2.36e-16
ENSG00000123243	ENST00000397145	ITIH5	inter-alpha-trypsin inhibitor heavy chain family member 5 [Source:HGNC Symbol;Acc:HGNC:21449]	0.9664	1
ENSG00000102128	ENST00000218249	RAB40AL	RAB40A, member RAS oncogene family-like [Source:HGNC Symbol;Acc:HGNC:25410]	0.9661	1
ENSG00000158113	ENST00000339777	LRRC43	leucine rich repeat containing 43 [Source:HGNC Symbol;Acc:HGNC:28562]	0.9655	0.02486
ENSG00000188379	ENST00000380206	IFNA2	interferon alpha 2 [Source:HGNC Symbol;Acc:HGNC:5423]	0.9636	1
ENSG00000175164	ENST00000453660	ABO	ABO blood group (transferase A, alpha 1-3-N-acetylgalactosaminyltransferase; transferase B, alpha 1-3-galactosyltransferase) [Source:HGNC Symbol;Acc:HGNC:79]	0.9631	1
ENSG00000160868	ENST00000336411	CYP3A4	cytochrome P450 family 3 subfamily A member 4 [Source:HGNC Symbol;Acc:HGNC:2637]	0.9616	1
ENSG00000119900	ENST00000370435	OGFRL1	opioid growth factor receptor like 1 [Source:HGNC Symbol;Acc:HGNC:21378]	0.9614	3.211e-12
ENSG00000114573	ENST00000273398	ATP6V1A	ATPase H+ transporting V1 subunit A [Source:HGNC Symbol;Acc:HGNC:851]	0.9609	9.971e-20
ENSG00000104312	ENST00000220751	RIPK2	receptor interacting serine/threonine kinase 2 [Source:HGNC Symbol;Acc:HGNC:10020]	0.9602	1.045e-11
ENSG00000138347	ENST00000354393	MYPN	myopalladin [Source:HGNC Symbol;Acc:HGNC:23246]	0.9589	0.4781
ENSG00000101890	ENST00000218006	GUCY2F	guanylate cyclase 2F, retinal [Source:HGNC Symbol;Acc:HGNC:4691]	0.9576	0.2707
ENSG00000115415	ENST00000361099	STAT1	signal transducer and activator of transcription 1 [Source:HGNC Symbol;Acc:HGNC:11362]	0.9566	2.452e-06
ENSG00000174804	ENST00000531380	FZD4	frizzled class receptor 4 [Source:HGNC Symbol;Acc:HGNC:4042]	0.9564	0.02658
ENSG00000205057	ENST00000378487	CLLU1OS	chronic lymphocytic leukemia up-regulated 1 opposite strand [Source:HGNC Symbol;Acc:HGNC:24070]	0.9554	0.5913
ENSG00000137270	ENST00000259803	GCM1	glial cells missing homolog 1 [Source:HGNC Symbol;Acc:HGNC:4197]	0.9547	1
ENSG00000116254	ENST00000262450	CHD5	chromodomain helicase DNA binding protein 5 [Source:HGNC Symbol;Acc:HGNC:16816]	0.9545	0.2253
ENSG00000127311	ENST00000247815	HELB	DNA helicase B [Source:HGNC Symbol;Acc:HGNC:17196]	0.9541	4.345e-06
ENSG00000104728	ENST00000349830	ARHGEF10	Rho guanine nucleotide exchange factor 10 [Source:HGNC Symbol;Acc:HGNC:14103]	0.9537	0.0003875
ENSG00000173826	ENST00000314672	KCNH6	potassium voltage-gated channel subfamily H member 6 [Source:HGNC Symbol;Acc:HGNC:18862]	0.9537	0.2826
ENSG00000132530	ENST00000346752	XAF1	XIAP associated factor 1 [Source:HGNC Symbol;Acc:HGNC:30932]	0.9527	1.147e-05
ENSG00000187957	ENST00000341772	DNER	delta/notch like EGF repeat containing [Source:HGNC Symbol;Acc:HGNC:24456]	0.9527	1
ENSG00000129467	ENST00000310677	ADCY4	adenylate cyclase 4 [Source:HGNC Symbol;Acc:HGNC:235]	0.9516	8.326e-05
ENSG00000151005	ENST00000280605	TKTL2	transketolase like 2 [Source:HGNC Symbol;Acc:HGNC:25313]	0.9515	0.3332
ENSG00000213886	ENST00000377050	UBD	ubiquitin D [Source:HGNC Symbol;Acc:HGNC:18795]	0.9508	0.4138
ENSG00000151553	ENST00000369246	FAM160B1	family with sequence similarity 160 member B1 [Source:HGNC Symbol;Acc:HGNC:29320]	0.9507	8.541e-07
ENSG00000166523	ENST00000299663	CLEC4E	C-type lectin domain family 4 member E [Source:HGNC Symbol;Acc:HGNC:14555]	0.9506	1.174e-05
ENSG00000144655	ENST00000273153	CSRNP1	cysteine and serine rich nuclear protein 1 [Source:HGNC Symbol;Acc:HGNC:14300]	0.9494	5.832e-08
ENSG00000146859	ENST00000275767	TMEM140	transmembrane protein 140 [Source:HGNC Symbol;Acc:HGNC:21870]	0.9494	8.964e-11
ENSG00000197403	ENST00000335094	OR6N1	olfactory receptor family 6 subfamily N member 1 [Source:HGNC Symbol;Acc:HGNC:15034]	0.949	1
ENSG00000164393	ENST00000296862	ADGRF2	adhesion G protein-coupled receptor F2 [Source:HGNC Symbol;Acc:HGNC:18991]	0.9478	1
ENSG00000132972	ENST00000255324	RNF17	ring finger protein 17 [Source:HGNC Symbol;Acc:HGNC:10060]	0.9464	0.4028
ENSG00000150394	ENST00000299345	CDH8	cadherin 8 [Source:HGNC Symbol;Acc:HGNC:1767]	0.9449	1
ENSG00000108387	ENST00000317256	SEPT4	septin 4 [Source:HGNC Symbol;Acc:HGNC:9165]	0.9445	8.429e-05
ENSG00000164136	ENST00000296545	IL15	interleukin 15 [Source:HGNC Symbol;Acc:HGNC:5977]	0.9435	1.358e-07
ENSG00000197110	ENST00000413851	IFNL3	interferon lambda 3 [Source:HGNC Symbol;Acc:HGNC:18365]	0.9435	1
ENSG00000244623	ENST00000316368	OR2AE1	olfactory receptor family 2 subfamily AE member 1 [Source:HGNC Symbol;Acc:HGNC:15087]	0.9427	1
ENSG00000159961	ENST00000291231	OR3A3	olfactory receptor family 3 subfamily A member 3 [Source:HGNC Symbol;Acc:HGNC:8284]	0.9424	1
ENSG00000172346	ENST00000306149	CSDC2	cold shock domain containing C2 [Source:HGNC Symbol;Acc:HGNC:30359]	0.9422	1
ENSG00000135899	ENST00000258381	SP110	SP110 nuclear body protein [Source:HGNC Symbol;Acc:HGNC:5401]	0.942	1.17e-08
ENSG00000186471	ENST00000334356	AKAP14	A-kinase anchoring protein 14 [Source:HGNC Symbol;Acc:HGNC:24061]	0.942	1
ENSG00000176402	ENST00000312891	GJC3	gap junction protein gamma 3 [Source:HGNC Symbol;Acc:HGNC:17495]	0.9418	1
ENSG00000161940	ENST00000293805	BCL6B	B-cell CLL/lymphoma 6B [Source:HGNC Symbol;Acc:HGNC:1002]	0.9415	0.3605
ENSG00000121440	ENST00000263666	PDZRN3	PDZ domain containing ring finger 3 [Source:HGNC Symbol;Acc:HGNC:17704]	0.9413	1
ENSG00000183486	ENST00000330714	MX2	MX dynamin like GTPase 2 [Source:HGNC Symbol;Acc:HGNC:7533]	0.941	0.0003714
ENSG00000159231	ENST00000290354	CBR3	carbonyl reductase 3 [Source:HGNC Symbol;Acc:HGNC:1549]	0.9409	0.0002808
ENSG00000104804	ENST00000221399	TULP2	tubby like protein 2 [Source:HGNC Symbol;Acc:HGNC:12424]	0.9399	0.1293
ENSG00000150977	ENST00000280571	RILPL2	Rab interacting lysosomal protein like 2 [Source:HGNC Symbol;Acc:HGNC:28787]	0.9399	2.236e-20
ENSG00000154065	ENST00000322980	ANKRD29	ankyrin repeat domain 29 [Source:HGNC Symbol;Acc:HGNC:27110]	0.9393	1.52e-05
ENSG00000181381	ENST00000260184	DDX60L	DEAD-box helicase 60-like [Source:HGNC Symbol;Acc:HGNC:26429]	0.9393	2.443e-10
ENSG00000221963	ENST00000409652	APOL6	apolipoprotein L6 [Source:HGNC Symbol;Acc:HGNC:14870]	0.9382	6.506e-10
ENSG00000134548	ENST00000256969	SPX	spexin hormone [Source:HGNC Symbol;Acc:HGNC:28139]	0.937	0.501
ENSG00000139549	ENST00000266991	DHH	desert hedgehog [Source:HGNC Symbol;Acc:HGNC:2865]	0.9369	1
ENSG00000175202	ENST00000311755	HIGD2B	HIG1 hypoxia inducible domain family member 2B [Source:HGNC Symbol;Acc:HGNC:26984]	0.9369	1
ENSG00000181963	ENST00000325719	OR52K2	olfactory receptor family 52 subfamily K member 2 [Source:HGNC Symbol;Acc:HGNC:15223]	0.9369	1
ENSG00000121858	ENST00000241261	TNFSF10	tumor necrosis factor superfamily member 10 [Source:HGNC Symbol;Acc:HGNC:11925]	0.936	4.756e-06
ENSG00000137507	ENST00000260061	LRRC32	leucine rich repeat containing 32 [Source:HGNC Symbol;Acc:HGNC:4161]	0.9354	0.0003992
ENSG00000166963	ENST00000300231	MAP1A	microtubule associated protein 1A [Source:HGNC Symbol;Acc:HGNC:6835]	0.9354	0.0001996
ENSG00000223573	ENST00000448587	TINCR	tissue differentiation-inducing non-protein coding RNA [Source:HGNC Symbol;Acc:HGNC:14607]	0.9354	0.2433
ENSG00000111424	ENST00000229022	VDR	vitamin D (1,25- dihydroxyvitamin D3) receptor [Source:HGNC Symbol;Acc:HGNC:12679]	0.9352	3.614e-06
ENSG00000196878	ENST00000356082	LAMB3	laminin subunit beta 3 [Source:HGNC Symbol;Acc:HGNC:6490]	0.9346	0.0001304
ENSG00000137628	ENST00000393743	DDX60	DExD/H-box helicase 60 [Source:HGNC Symbol;Acc:HGNC:25942]	0.933	6.219e-05
ENSG00000189167	ENST00000345108	ZAR1L	zygote arrest 1-like [Source:HGNC Symbol;Acc:HGNC:37116]	0.9327	1
ENSG00000157193	ENST00000306052	LRP8	LDL receptor related protein 8 [Source:HGNC Symbol;Acc:HGNC:6700]	0.9323	5.07e-09
ENSG00000106688	ENST00000262352	SLC1A1	solute carrier family 1 member 1 [Source:HGNC Symbol;Acc:HGNC:10939]	0.9316	0.3864
ENSG00000182885	ENST00000333493	ADGRG3	adhesion G protein-coupled receptor G3 [Source:HGNC Symbol;Acc:HGNC:13728]	0.9305	0.1007
ENSG00000101812	ENST00000355016	H2BFM	H2B histone family member M [Source:HGNC Symbol;Acc:HGNC:27867]	0.9299	1
ENSG00000106536	ENST00000403058	POU6F2	POU class 6 homeobox 2 [Source:HGNC Symbol;Acc:HGNC:21694]	0.9299	1
ENSG00000106927	ENST00000265132	AMBP	alpha-1-microglobulin/bikunin precursor [Source:HGNC Symbol;Acc:HGNC:453]	0.9291	1
ENSG00000123095	ENST00000242728	BHLHE41	basic helix-loop-helix family member e41 [Source:HGNC Symbol;Acc:HGNC:16617]	0.9277	9.908e-05
ENSG00000162510	ENST00000373765	MATN1	matrilin 1, cartilage matrix protein [Source:HGNC Symbol;Acc:HGNC:6907]	0.9265	0.385
ENSG00000176697	ENST00000314915	BDNF	brain derived neurotrophic factor [Source:HGNC Symbol;Acc:HGNC:1033]	0.9265	1
ENSG00000256812	ENST00000457326	CAPNS2	calpain small subunit 2 [Source:HGNC Symbol;Acc:HGNC:16371]	0.9264	0.1504
ENSG00000110203	ENST00000442948	FOLR3	folate receptor 3 [Source:HGNC Symbol;Acc:HGNC:3795]	0.9253	0.0002379
ENSG00000135862	ENST00000258341	LAMC1	laminin subunit gamma 1 [Source:HGNC Symbol;Acc:HGNC:6492]	0.9248	3.487e-41
ENSG00000198121	ENST00000358883	LPAR1	lysophosphatidic acid receptor 1 [Source:HGNC Symbol;Acc:HGNC:3166]	0.9233	3.706e-13
ENSG00000006118	ENST00000005286	TMEM132A	transmembrane protein 132A [Source:HGNC Symbol;Acc:HGNC:31092]	0.9214	0.0001195
ENSG00000101084	ENST00000342422	C20orf24	chromosome 20 open reading frame 24 [Source:HGNC Symbol;Acc:HGNC:15870]	0.9201	5.287e-16
ENSG00000100433	ENST00000312350	KCNK10	potassium two pore domain channel subfamily K member 10 [Source:HGNC Symbol;Acc:HGNC:6273]	0.9196	1
ENSG00000230873	ENST00000354384	STMND1	stathmin domain containing 1 [Source:HGNC Symbol;Acc:HGNC:44668]	0.9196	1
ENSG00000173698	ENST00000340581	ADGRG2	adhesion G protein-coupled receptor G2 [Source:HGNC Symbol;Acc:HGNC:4516]	0.9192	0.1382
ENSG00000104901	ENST00000221498	DKKL1	dickkopf like acrosomal protein 1 [Source:HGNC Symbol;Acc:HGNC:16528]	0.9186	1
ENSG00000186334	ENST00000335230	SLC36A3	solute carrier family 36 member 3 [Source:HGNC Symbol;Acc:HGNC:19659]	0.9186	0.02695
ENSG00000146674	ENST00000275521	IGFBP3	insulin like growth factor binding protein 3 [Source:HGNC Symbol;Acc:HGNC:5472]	0.9178	0.3425
ENSG00000135406	ENST00000257860	PRPH	peripherin [Source:HGNC Symbol;Acc:HGNC:9461]	0.9175	1
ENSG00000187837	ENST00000343677	HIST1H1C	histone cluster 1 H1 family member c [Source:HGNC Symbol;Acc:HGNC:4716]	0.9171	2.065e-07
ENSG00000169184	ENST00000302326	MN1	MN1 proto-oncogene, transcriptional regulator [Source:HGNC Symbol;Acc:HGNC:7180]	0.9159	0.01297
ENSG00000158296	ENST00000279027	SLC13A3	solute carrier family 13 member 3 [Source:HGNC Symbol;Acc:HGNC:14430]	0.9114	0.472
ENSG00000166159	ENST00000299194	LRTM2	leucine rich repeats and transmembrane domains 2 [Source:HGNC Symbol;Acc:HGNC:32443]	0.9114	0.4832
ENSG00000100526	ENST00000216414	CDKN3	cyclin dependent kinase inhibitor 3 [Source:HGNC Symbol;Acc:HGNC:1791]	0.9111	0.00109
ENSG00000171855	ENST00000380232	IFNB1	interferon beta 1 [Source:HGNC Symbol;Acc:HGNC:5434]	0.9088	0.5424
ENSG00000188611	ENST00000329428	ASAH2	N-acylsphingosine amidohydrolase 2 [Source:HGNC Symbol;Acc:HGNC:18860]	0.9086	0.1276
ENSG00000162188	ENST00000294117	GNG3	G protein subunit gamma 3 [Source:HGNC Symbol;Acc:HGNC:4405]	0.9082	0.2807
ENSG00000169245	ENST00000306602	CXCL10	C-X-C motif chemokine ligand 10 [Source:HGNC Symbol;Acc:HGNC:10637]	0.9072	0.06024
ENSG00000035720	ENST00000265404	STAP1	signal transducing adaptor family member 1 [Source:HGNC Symbol;Acc:HGNC:24133]	0.9053	0.0001996
ENSG00000143622	ENST00000368322	RIT1	Ras like without CAAX 1 [Source:HGNC Symbol;Acc:HGNC:10023]	0.9038	4.37e-10
ENSG00000255663	ENST00000544347			0.9019	1
ENSG00000127824	ENST00000248437	TUBA4A	tubulin alpha 4a [Source:HGNC Symbol;Acc:HGNC:12407]	0.8987	1.812e-07
ENSG00000117114	ENST00000319517	ADGRL2	adhesion G protein-coupled receptor L2 [Source:HGNC Symbol;Acc:HGNC:18582]	0.8984	1
ENSG00000131386	ENST00000339732	GALNT15	polypeptide N-acetylgalactosaminyltransferase 15 [Source:HGNC Symbol;Acc:HGNC:21531]	0.8984	1
ENSG00000151948	ENST00000281703	GLT1D1	glycosyltransferase 1 domain containing 1 [Source:HGNC Symbol;Acc:HGNC:26483]	0.8981	3.97e-06
ENSG00000121753	ENST00000373655	ADGRB2	adhesion G protein-coupled receptor B2 [Source:HGNC Symbol;Acc:HGNC:944]	0.8967	0.4394
ENSG00000204909	ENST00000377906	SPINK9	serine peptidase inhibitor, Kazal type 9 [Source:HGNC Symbol;Acc:HGNC:32951]	0.8964	1
ENSG00000255150	ENST00000527879	EID3	EP300 interacting inhibitor of differentiation 3 [Source:HGNC Symbol;Acc:HGNC:32961]	0.8954	0.006684
ENSG00000168003	ENST00000338663	SLC3A2	solute carrier family 3 member 2 [Source:HGNC Symbol;Acc:HGNC:11026]	0.8944	1.537e-11
ENSG00000169860	ENST00000305097	P2RY1	purinergic receptor P2Y1 [Source:HGNC Symbol;Acc:HGNC:8539]	0.8933	7.292e-05
ENSG00000226742	ENST00000451882	HSBP1L1	heat shock factor binding protein 1 like 1 [Source:HGNC Symbol;Acc:HGNC:37243]	0.8931	1.831e-09
ENSG00000136842	ENST00000259365	TMOD1	tropomodulin 1 [Source:HGNC Symbol;Acc:HGNC:11871]	0.8916	0.07706
ENSG00000161082	ENST00000292672	CELF5	CUGBP, Elav-like family member 5 [Source:HGNC Symbol;Acc:HGNC:14058]	0.8916	1
ENSG00000116663	ENST00000376753	FBXO6	F-box protein 6 [Source:HGNC Symbol;Acc:HGNC:13585]	0.8912	1.134e-08
ENSG00000108106	ENST00000264552	UBE2S	ubiquitin conjugating enzyme E2 S [Source:HGNC Symbol;Acc:HGNC:17895]	0.8911	1.837e-12
ENSG00000077327	ENST00000313311	SPAG6	sperm associated antigen 6 [Source:HGNC Symbol;Acc:HGNC:11215]	0.891	0.3804
ENSG00000102034	ENST00000308167	ELF4	E74 like ETS transcription factor 4 [Source:HGNC Symbol;Acc:HGNC:3319]	0.8908	3.702e-18
ENSG00000086061	ENST00000330899	DNAJA1	DnaJ heat shock protein family (Hsp40) member A1 [Source:HGNC Symbol;Acc:HGNC:5229]	0.8901	3.123e-10
ENSG00000105967	ENST00000265440	TFEC	transcription factor EC [Source:HGNC Symbol;Acc:HGNC:11754]	0.8894	4.196e-11
ENSG00000140406	ENST00000267984	MESDC1	mesoderm development candidate 1 [Source:HGNC Symbol;Acc:HGNC:13519]	0.8885	1.258e-06
ENSG00000152778	ENST00000371795	IFIT5	interferon induced protein with tetratricopeptide repeats 5 [Source:HGNC Symbol;Acc:HGNC:13328]	0.8879	0.0001566
ENSG00000153294	ENST00000283303	ADGRF4	adhesion G protein-coupled receptor F4 [Source:HGNC Symbol;Acc:HGNC:19011]	0.887	1
ENSG00000183735	ENST00000331710	TBK1	TANK binding kinase 1 [Source:HGNC Symbol;Acc:HGNC:11584]	0.8842	8.97e-07
ENSG00000006451	ENST00000005257	RALA	RAS like proto-oncogene A [Source:HGNC Symbol;Acc:HGNC:9839]	0.8834	1.304e-07
ENSG00000124091	ENST00000243913	GCNT7	glucosaminyl (N-acetyl) transferase family member 7 [Source:HGNC Symbol;Acc:HGNC:16099]	0.8817	0.2178
ENSG00000198626	ENST00000360064	RYR2	ryanodine receptor 2 [Source:HGNC Symbol;Acc:HGNC:10484]	0.881	0.3353
ENSG00000130287	ENST00000252575	NCAN	neurocan [Source:HGNC Symbol;Acc:HGNC:2465]	0.8805	1
ENSG00000173821	ENST00000319921	RNF213	ring finger protein 213 [Source:HGNC Symbol;Acc:HGNC:14539]	0.8802	8.97e-15
ENSG00000205639	ENST00000338315	MFSD2B	major facilitator superfamily domain containing 2B [Source:HGNC Symbol;Acc:HGNC:37207]	0.8801	0.5124
ENSG00000204267	ENST00000374897	TAP2	transporter 2, ATP binding cassette subfamily B member [Source:HGNC Symbol;Acc:HGNC:44]	0.8797	2.113e-10
ENSG00000087510	ENST00000201031	TFAP2C	transcription factor AP-2 gamma [Source:HGNC Symbol;Acc:HGNC:11744]	0.879	0.4238
ENSG00000214511	ENST00000398455	HIGD1C	HIG1 hypoxia inducible domain family member 1C [Source:HGNC Symbol;Acc:HGNC:28044]	0.879	1
ENSG00000101574	ENST00000319888	METTL4	methyltransferase like 4 [Source:HGNC Symbol;Acc:HGNC:24726]	0.8781	4.489e-05
ENSG00000135912	ENST00000258398	TTLL4	tubulin tyrosine ligase like 4 [Source:HGNC Symbol;Acc:HGNC:28976]	0.8781	1.853e-15
ENSG00000004468	ENST00000226279	CD38	CD38 molecule [Source:HGNC Symbol;Acc:HGNC:1667]	0.8779	1.649e-05
ENSG00000160211	ENST00000369620	G6PD	glucose-6-phosphate dehydrogenase [Source:HGNC Symbol;Acc:HGNC:4057]	0.8776	1.259e-17
ENSG00000155980	ENST00000286452	KIF5A	kinesin family member 5A [Source:HGNC Symbol;Acc:HGNC:6323]	0.8771	0.2536
ENSG00000123096	ENST00000242729	SSPN	sarcospan [Source:HGNC Symbol;Acc:HGNC:11322]	0.8766	0.1996
ENSG00000167910	ENST00000301645	CYP7A1	cytochrome P450 family 7 subfamily A member 1 [Source:HGNC Symbol;Acc:HGNC:2651]	0.8764	0.3391
ENSG00000113209	ENST00000231134	PCDHB5	protocadherin beta 5 [Source:HGNC Symbol;Acc:HGNC:8690]	0.8759	1
ENSG00000113368	ENST00000261366	LMNB1	lamin B1 [Source:HGNC Symbol;Acc:HGNC:6637]	0.8756	8.373e-06
ENSG00000144597	ENST00000396842	EAF1	ELL associated factor 1 [Source:HGNC Symbol;Acc:HGNC:20907]	0.8752	3.348e-13
ENSG00000180988	ENST00000317037	OR52N2	olfactory receptor family 52 subfamily N member 2 [Source:HGNC Symbol;Acc:HGNC:15228]	0.8747	0.5762
ENSG00000141437	ENST00000269205	SLC25A52	solute carrier family 25 member 52 [Source:HGNC Symbol;Acc:HGNC:23324]	0.8737	0.4825
ENSG00000102780	ENST00000261491	DGKH	diacylglycerol kinase eta [Source:HGNC Symbol;Acc:HGNC:2854]	0.8736	5.24e-05
ENSG00000205710	ENST00000381365	C17orf107	chromosome 17 open reading frame 107 [Source:HGNC Symbol;Acc:HGNC:37238]	0.8736	0.3371
ENSG00000144645	ENST00000396556	OSBPL10	oxysterol binding protein like 10 [Source:HGNC Symbol;Acc:HGNC:16395]	0.8734	0.001224
ENSG00000104371	ENST00000220812	DKK4	dickkopf WNT signaling pathway inhibitor 4 [Source:HGNC Symbol;Acc:HGNC:2894]	0.8728	1
ENSG00000130675	ENST00000252971	MNX1	motor neuron and pancreas homeobox 1 [Source:HGNC Symbol;Acc:HGNC:4979]	0.8727	1
ENSG00000168000	ENST00000278893	BSCL2	BSCL2, seipin lipid droplet biogenesis associated [Source:HGNC Symbol;Acc:HGNC:15832]	0.8726	0.008938
ENSG00000113369	ENST00000265138	ARRDC3	arrestin domain containing 3 [Source:HGNC Symbol;Acc:HGNC:29263]	0.8714	4.226e-05
ENSG00000185198	ENST00000329267	PRSS57	protease, serine 57 [Source:HGNC Symbol;Acc:HGNC:31397]	0.8713	0.5208
ENSG00000116514	ENST00000235150	RNF19B	ring finger protein 19B [Source:HGNC Symbol;Acc:HGNC:26886]	0.871	9.777e-13
ENSG00000206172	ENST00000320868	HBA1	hemoglobin subunit alpha 1 [Source:HGNC Symbol;Acc:HGNC:4823]	0.871	1
ENSG00000196739	ENST00000356083	COL27A1	collagen type XXVII alpha 1 chain [Source:HGNC Symbol;Acc:HGNC:22986]	0.8704	0.2545
ENSG00000112137	ENST00000332995	PHACTR1	phosphatase and actin regulator 1 [Source:HGNC Symbol;Acc:HGNC:20990]	0.8692	0.0006261
ENSG00000130427	ENST00000252723	EPO	erythropoietin [Source:HGNC Symbol;Acc:HGNC:3415]	0.8687	1
ENSG00000177669	ENST00000320542	MBOAT4	membrane bound O-acyltransferase domain containing 4 [Source:HGNC Symbol;Acc:HGNC:32311]	0.8676	0.2859
ENSG00000187559	ENST00000342833	FOXD4L3	forkhead box D4-like 3 [Source:HGNC Symbol;Acc:HGNC:18523]	0.8667	1
ENSG00000170890	ENST00000308366	PLA2G1B	phospholipase A2 group IB [Source:HGNC Symbol;Acc:HGNC:9030]	0.8664	1
ENSG00000136011	ENST00000388887	STAB2	stabilin 2 [Source:HGNC Symbol;Acc:HGNC:18629]	0.8656	0.5102
ENSG00000197860	ENST00000381007	SGTB	small glutamine rich tetratricopeptide repeat containing beta [Source:HGNC Symbol;Acc:HGNC:23567]	0.8643	7.767e-06
ENSG00000170581	ENST00000314128	STAT2	signal transducer and activator of transcription 2 [Source:HGNC Symbol;Acc:HGNC:11363]	0.8639	4.919e-08
ENSG00000162594	ENST00000347310	IL23R	interleukin 23 receptor [Source:HGNC Symbol;Acc:HGNC:19100]	0.8638	0.03993
ENSG00000197616	ENST00000356287	MYH6	myosin heavy chain 6 [Source:HGNC Symbol;Acc:HGNC:7576]	0.8632	0.1052
ENSG00000024422	ENST00000263277	EHD2	EH domain containing 2 [Source:HGNC Symbol;Acc:HGNC:3243]	0.8624	0.4995
ENSG00000117586	ENST00000281834	TNFSF4	tumor necrosis factor superfamily member 4 [Source:HGNC Symbol;Acc:HGNC:11934]	0.8623	0.0002463
ENSG00000170011	ENST00000302541	MYRIP	myosin VIIA and Rab interacting protein [Source:HGNC Symbol;Acc:HGNC:19156]	0.8614	0.5781
ENSG00000122643	ENST00000242210	NT5C3A	5'-nucleotidase, cytosolic IIIA [Source:HGNC Symbol;Acc:HGNC:17820]	0.8604	4.419e-06
ENSG00000166394	ENST00000299498	CYB5R2	cytochrome b5 reductase 2 [Source:HGNC Symbol;Acc:HGNC:24376]	0.8598	0.001248
ENSG00000111879	ENST00000338891	FAM184A	family with sequence similarity 184 member A [Source:HGNC Symbol;Acc:HGNC:20991]	0.8597	0.1127
ENSG00000188368	ENST00000341747	PRR19	proline rich 19 [Source:HGNC Symbol;Acc:HGNC:33728]	0.8593	0.2458
ENSG00000006659	ENST00000360675	LGALS14	galectin 14 [Source:HGNC Symbol;Acc:HGNC:30054]	0.8586	1
ENSG00000196072	ENST00000361832	BLOC1S2	biogenesis of lysosomal organelles complex 1 subunit 2 [Source:HGNC Symbol;Acc:HGNC:20984]	0.8573	9.383e-14
ENSG00000138600	ENST00000261854	SPPL2A	signal peptide peptidase like 2A [Source:HGNC Symbol;Acc:HGNC:30227]	0.857	2.687e-08
ENSG00000109846	ENST00000227251	CRYAB	crystallin alpha B [Source:HGNC Symbol;Acc:HGNC:2389]	0.8568	1
ENSG00000114480	ENST00000429644	GBE1	1,4-alpha-glucan branching enzyme 1 [Source:HGNC Symbol;Acc:HGNC:4180]	0.8557	2.956e-12
ENSG00000112276	ENST00000314641	BVES	blood vessel epicardial substance [Source:HGNC Symbol;Acc:HGNC:1152]	0.8554	1
ENSG00000175197	ENST00000346473	DDIT3	DNA damage inducible transcript 3 [Source:HGNC Symbol;Acc:HGNC:2726]	0.8546	2.79e-07
ENSG00000178104	ENST00000313431	PDE4DIP	phosphodiesterase 4D interacting protein [Source:HGNC Symbol;Acc:HGNC:15580]	0.8545	3.454e-16
ENSG00000156273	ENST00000286800	BACH1	BTB domain and CNC homolog 1 [Source:HGNC Symbol;Acc:HGNC:935]	0.8544	5.703e-10
ENSG00000167550	ENST00000301068	RHEBL1	Ras homolog enriched in brain like 1 [Source:HGNC Symbol;Acc:HGNC:21166]	0.8544	0.00215
ENSG00000177156	ENST00000319006	TALDO1	transaldolase 1 [Source:HGNC Symbol;Acc:HGNC:11559]	0.8544	3.834e-16
ENSG00000197594	ENST00000360971	ENPP1	ectonucleotide pyrophosphatase/phosphodiesterase 1 [Source:HGNC Symbol;Acc:HGNC:3356]	0.8542	0.4549
ENSG00000134871	ENST00000360467	COL4A2	collagen type IV alpha 2 chain [Source:HGNC Symbol;Acc:HGNC:2203]	0.8533	0.0002941
ENSG00000111341	ENST00000228938	MGP	matrix Gla protein [Source:HGNC Symbol;Acc:HGNC:7060]	0.853	1
ENSG00000166016	ENST00000435224	ABTB2	ankyrin repeat and BTB domain containing 2 [Source:HGNC Symbol;Acc:HGNC:23842]	0.8526	0.0002843
ENSG00000101017	ENST00000372276	CD40	CD40 molecule [Source:HGNC Symbol;Acc:HGNC:11919]	0.8519	2.681e-05
ENSG00000162772	ENST00000336937	ATF3	activating transcription factor 3 [Source:HGNC Symbol;Acc:HGNC:785]	0.8514	0.1057
ENSG00000182541	ENST00000331728	LIMK2	LIM domain kinase 2 [Source:HGNC Symbol;Acc:HGNC:6614]	0.8509	2.403e-07
ENSG00000177606	ENST00000371222	JUN	Jun proto-oncogene, AP-1 transcription factor subunit [Source:HGNC Symbol;Acc:HGNC:6204]	0.8504	6.347e-11
ENSG00000239887	ENST00000420220	C1orf226	chromosome 1 open reading frame 226 [Source:HGNC Symbol;Acc:HGNC:34351]	0.8503	7.934e-05
ENSG00000161010	ENST00000292586	MRNIP	MRN complex interacting protein [Source:HGNC Symbol;Acc:HGNC:30817]	0.8499	6.444e-07
ENSG00000184524	ENST00000330106	CEND1	cell cycle exit and neuronal differentiation 1 [Source:HGNC Symbol;Acc:HGNC:24153]	0.8493	0.1354
ENSG00000203818	ENST00000392948	HIST2H3PS2	histone cluster 2 H3 pseudogene 2 [Source:HGNC Symbol;Acc:HGNC:32060]	0.8491	1
ENSG00000057704	ENST00000261226	TMCC3	transmembrane and coiled-coil domain family 3 [Source:HGNC Symbol;Acc:HGNC:29199]	0.8489	0.0008861
ENSG00000004478	ENST00000001008	FKBP4	FK506 binding protein 4 [Source:HGNC Symbol;Acc:HGNC:3720]	0.8488	9.103e-07
ENSG00000154734	ENST00000284984	ADAMTS1	ADAM metallopeptidase with thrombospondin type 1 motif 1 [Source:HGNC Symbol;Acc:HGNC:217]	0.8481	0.3198
ENSG00000216588	ENST00000402988	IGSF23	immunoglobulin superfamily member 23 [Source:HGNC Symbol;Acc:HGNC:40040]	0.8481	0.4302
ENSG00000164543	ENST00000319357	STK17A	serine/threonine kinase 17a [Source:HGNC Symbol;Acc:HGNC:11395]	0.8477	0.0004183
ENSG00000180828	ENST00000321870	BHLHE22	basic helix-loop-helix family member e22 [Source:HGNC Symbol;Acc:HGNC:11963]	0.8474	1
ENSG00000073734	ENST00000263817	ABCB11	ATP binding cassette subfamily B member 11 [Source:HGNC Symbol;Acc:HGNC:42]	0.8472	0.3424
ENSG00000186777	ENST00000419098	ZNF732	zinc finger protein 732 [Source:HGNC Symbol;Acc:HGNC:37138]	0.8465	1
ENSG00000029559	ENST00000226284	IBSP	integrin binding sialoprotein [Source:HGNC Symbol;Acc:HGNC:5341]	0.8464	1
ENSG00000170426	ENST00000293502	SDR9C7	short chain dehydrogenase/reductase family 9C, member 7 [Source:HGNC Symbol;Acc:HGNC:29958]	0.8464	1
ENSG00000256188	ENST00000539585	TAS2R30	taste 2 receptor member 30 [Source:HGNC Symbol;Acc:HGNC:19112]	0.8464	1
ENSG00000145536	ENST00000274181	ADAMTS16	ADAM metallopeptidase with thrombospondin type 1 motif 16 [Source:HGNC Symbol;Acc:HGNC:17108]	0.8463	0.5092
ENSG00000149798	ENST00000279249	CDC42EP2	CDC42 effector protein 2 [Source:HGNC Symbol;Acc:HGNC:16263]	0.8458	0.0001295
ENSG00000143816	ENST00000272164	WNT9A	Wnt family member 9A [Source:HGNC Symbol;Acc:HGNC:12778]	0.8444	0.6788
ENSG00000197121	ENST00000354764	PGAP1	post-GPI attachment to proteins 1 [Source:HGNC Symbol;Acc:HGNC:25712]	0.8436	2.68e-05
ENSG00000136560	ENST00000259075	TANK	TRAF family member associated NFKB activator [Source:HGNC Symbol;Acc:HGNC:11562]	0.8433	1.88e-08
ENSG00000133657	ENST00000256031	ATP13A3	ATPase 13A3 [Source:HGNC Symbol;Acc:HGNC:24113]	0.8425	2.686e-07
ENSG00000204385	ENST00000229729	SLC44A4	solute carrier family 44 member 4 [Source:HGNC Symbol;Acc:HGNC:13941]	0.8425	1
ENSG00000162843	ENST00000366552	WDR64	WD repeat domain 64 [Source:HGNC Symbol;Acc:HGNC:26570]	0.8416	1
ENSG00000029153	ENST00000261178	ARNTL2	aryl hydrocarbon receptor nuclear translocator like 2 [Source:HGNC Symbol;Acc:HGNC:18984]	0.8415	5.177e-06
ENSG00000171126	ENST00000306078	KCNG3	potassium voltage-gated channel modifier subfamily G member 3 [Source:HGNC Symbol;Acc:HGNC:18306]	0.8407	1
ENSG00000145975	ENST00000274673	FAM217A	family with sequence similarity 217 member A [Source:HGNC Symbol;Acc:HGNC:21362]	0.8399	0.1668
ENSG00000111981	ENST00000229708	ULBP1	UL16 binding protein 1 [Source:HGNC Symbol;Acc:HGNC:14893]	0.8397	0.3888
ENSG00000129654	ENST00000322957	FOXJ1	forkhead box J1 [Source:HGNC Symbol;Acc:HGNC:3816]	0.8392	1
ENSG00000255346	ENST00000260364	NOX5	NADPH oxidase 5 [Source:HGNC Symbol;Acc:HGNC:14874]	0.8392	1
ENSG00000205129	ENST00000378850	C4orf47	chromosome 4 open reading frame 47 [Source:HGNC Symbol;Acc:HGNC:34346]	0.839	1
ENSG00000002549	ENST00000226299	LAP3	leucine aminopeptidase 3 [Source:HGNC Symbol;Acc:HGNC:18449]	0.8389	7.608e-08
ENSG00000080824	ENST00000216281	HSP90AA1	heat shock protein 90 alpha family class A member 1 [Source:HGNC Symbol;Acc:HGNC:5253]	0.8387	1.606e-08
ENSG00000104320	ENST00000265433	NBN	nibrin [Source:HGNC Symbol;Acc:HGNC:7652]	0.8387	2.641e-11
ENSG00000126353	ENST00000246657	CCR7	C-C motif chemokine receptor 7 [Source:HGNC Symbol;Acc:HGNC:1608]	0.8372	2.66e-10
ENSG00000222009	ENST00000409335	BTBD19	BTB domain containing 19 [Source:HGNC Symbol;Acc:HGNC:27145]	0.8369	0.0008907
ENSG00000136531	ENST00000283256	SCN2A	sodium voltage-gated channel alpha subunit 2 [Source:HGNC Symbol;Acc:HGNC:10588]	0.8353	1
ENSG00000131914	ENST00000254231	LIN28A	lin-28 homolog A [Source:HGNC Symbol;Acc:HGNC:15986]	0.8351	1
ENSG00000179603	ENST00000339582	GRM8	glutamate metabotropic receptor 8 [Source:HGNC Symbol;Acc:HGNC:4600]	0.8351	1
ENSG00000198765	ENST00000369518	SYCP1	synaptonemal complex protein 1 [Source:HGNC Symbol;Acc:HGNC:11487]	0.8351	1
ENSG00000060656	ENST00000345512	PTPRU	protein tyrosine phosphatase, receptor type U [Source:HGNC Symbol;Acc:HGNC:9683]	0.8348	0.2079
ENSG00000165935	ENST00000298876	SMCO2	single-pass membrane protein with coiled-coil domains 2 [Source:HGNC Symbol;Acc:HGNC:34448]	0.8347	0.362
ENSG00000064270	ENST00000262429	ATP2C2	ATPase secretory pathway Ca2+ transporting 2 [Source:HGNC Symbol;Acc:HGNC:29103]	0.8337	0.1952
ENSG00000256374	ENST00000544708	PPIAL4D	peptidylprolyl isomerase A like 4D [Source:HGNC Symbol;Acc:HGNC:33998]	0.8337	0.5584
ENSG00000164400	ENST00000296871	CSF2	colony stimulating factor 2 [Source:HGNC Symbol;Acc:HGNC:2434]	0.8331	0.0004052
ENSG00000138061	ENST00000490576	CYP1B1	cytochrome P450 family 1 subfamily B member 1 [Source:HGNC Symbol;Acc:HGNC:2597]	0.833	8.233e-05
ENSG00000154118	ENST00000284262	JPH3	junctophilin 3 [Source:HGNC Symbol;Acc:HGNC:14203]	0.8327	0.4215
ENSG00000011590	ENST00000262630	ZBTB32	zinc finger and BTB domain containing 32 [Source:HGNC Symbol;Acc:HGNC:16763]	0.8326	0.004693
ENSG00000135334	ENST00000257787	AKIRIN2	akirin 2 [Source:HGNC Symbol;Acc:HGNC:21407]	0.8322	1.678e-07
ENSG00000070388	ENST00000215530	FGF22	fibroblast growth factor 22 [Source:HGNC Symbol;Acc:HGNC:3679]	0.8314	1
ENSG00000128965	ENST00000444189	CHAC1	ChaC glutathione specific gamma-glutamylcyclotransferase 1 [Source:HGNC Symbol;Acc:HGNC:28680]	0.8309	0.113
ENSG00000038295	ENST00000061240	TLL1	tolloid like 1 [Source:HGNC Symbol;Acc:HGNC:11843]	0.8302	1
ENSG00000105549	ENST00000342640	THEG	theg spermatid protein [Source:HGNC Symbol;Acc:HGNC:13706]	0.8302	1
ENSG00000136918	ENST00000373574	WDR38	WD repeat domain 38 [Source:HGNC Symbol;Acc:HGNC:23745]	0.8302	1
ENSG00000152430	ENST00000282278	BOLL	boule homolog, RNA binding protein [Source:HGNC Symbol;Acc:HGNC:14273]	0.8302	1
ENSG00000165694	ENST00000298542	FRMD7	FERM domain containing 7 [Source:HGNC Symbol;Acc:HGNC:8079]	0.8302	1
ENSG00000183310	ENST00000328782	OR2T34	olfactory receptor family 2 subfamily T member 34 [Source:HGNC Symbol;Acc:HGNC:31256]	0.8302	1
ENSG00000079999	ENST00000171111	KEAP1	kelch like ECH associated protein 1 [Source:HGNC Symbol;Acc:HGNC:23177]	0.83	2.595e-17
ENSG00000183010	ENST00000329875	PYCR1	pyrroline-5-carboxylate reductase 1 [Source:HGNC Symbol;Acc:HGNC:9721]	0.8298	0.001483
ENSG00000183762	ENST00000327813	KREMEN1	kringle containing transmembrane protein 1 [Source:HGNC Symbol;Acc:HGNC:17550]	0.8296	3.232e-06
ENSG00000135074	ENST00000257527	ADAM19	ADAM metallopeptidase domain 19 [Source:HGNC Symbol;Acc:HGNC:197]	0.8294	5.282e-06
ENSG00000100567	ENST00000216455	PSMA3	proteasome subunit alpha 3 [Source:HGNC Symbol;Acc:HGNC:9532]	0.8292	4.919e-10
ENSG00000079385	ENST00000161559	CEACAM1	carcinoembryonic antigen related cell adhesion molecule 1 [Source:HGNC Symbol;Acc:HGNC:1814]	0.8289	0.01019
ENSG00000072682	ENST00000166534	P4HA2	prolyl 4-hydroxylase subunit alpha 2 [Source:HGNC Symbol;Acc:HGNC:8547]	0.8287	1.455e-06
ENSG00000187010	ENST00000328664	RHD	Rh blood group D antigen [Source:HGNC Symbol;Acc:HGNC:10009]	0.8285	0.0471
ENSG00000083312	ENST00000337273	TNPO1	transportin 1 [Source:HGNC Symbol;Acc:HGNC:6401]	0.8283	4.779e-07
ENSG00000065615	ENST00000369679	CYB5R4	cytochrome b5 reductase 4 [Source:HGNC Symbol;Acc:HGNC:20147]	0.8277	1.094e-15
ENSG00000251537	ENST00000455584			0.8258	0.4665
ENSG00000163704	ENST00000295984	PRRT3	proline rich transmembrane protein 3 [Source:HGNC Symbol;Acc:HGNC:26591]	0.8251	4.013e-05
ENSG00000101134	ENST00000262593	DOK5	docking protein 5 [Source:HGNC Symbol;Acc:HGNC:16173]	0.825	0.02713
ENSG00000126266	ENST00000246553	FFAR1	free fatty acid receptor 1 [Source:HGNC Symbol;Acc:HGNC:4498]	0.8246	0.4351
ENSG00000229894	ENST00000505354	GK3P	glycerol kinase 3 pseudogene [Source:HGNC Symbol;Acc:HGNC:4292]	0.8245	0.5253
ENSG00000100285	ENST00000310624	NEFH	neurofilament heavy polypeptide [Source:HGNC Symbol;Acc:HGNC:7737]	0.8241	0.002197
ENSG00000089116	ENST00000261731	LHX5	LIM homeobox 5 [Source:HGNC Symbol;Acc:HGNC:14216]	0.824	1
ENSG00000160180	ENST00000291525	TFF3	trefoil factor 3 [Source:HGNC Symbol;Acc:HGNC:11757]	0.824	1
ENSG00000164089	ENST00000296486	ETNPPL	ethanolamine-phosphate phospho-lyase [Source:HGNC Symbol;Acc:HGNC:14404]	0.824	1
ENSG00000181009	ENST00000317093	OR52N5	olfactory receptor family 52 subfamily N member 5 [Source:HGNC Symbol;Acc:HGNC:15231]	0.824	1
ENSG00000108510	ENST00000397786	MED13	mediator complex subunit 13 [Source:HGNC Symbol;Acc:HGNC:22474]	0.8238	1.81e-08
ENSG00000221947	ENST00000408926	XKR9	XK related 9 [Source:HGNC Symbol;Acc:HGNC:20937]	0.8224	0.252
ENSG00000138639	ENST00000264343	ARHGAP24	Rho GTPase activating protein 24 [Source:HGNC Symbol;Acc:HGNC:25361]	0.8223	1.099e-10
ENSG00000183019	ENST00000333598	MCEMP1	mast cell expressed membrane protein 1 [Source:HGNC Symbol;Acc:HGNC:27291]	0.8221	0.1127
ENSG00000225526	ENST00000447550	MKRN2OS	MKRN2 opposite strand [Source:HGNC Symbol;Acc:HGNC:40375]	0.8216	1
ENSG00000120329	ENST00000239451	SLC25A2	solute carrier family 25 member 2 [Source:HGNC Symbol;Acc:HGNC:22921]	0.8215	1
ENSG00000176994	ENST00000406438	SMCR8	Smith-Magenis syndrome chromosome region, candidate 8 [Source:HGNC Symbol;Acc:HGNC:17921]	0.8214	4.795e-16
ENSG00000123240	ENST00000263036	OPTN	optineurin [Source:HGNC Symbol;Acc:HGNC:17142]	0.8212	6.089e-11
ENSG00000139269	ENST00000266646	INHBE	inhibin beta E subunit [Source:HGNC Symbol;Acc:HGNC:24029]	0.8212	0.4098
ENSG00000127948	ENST00000394893	POR	cytochrome p450 oxidoreductase [Source:HGNC Symbol;Acc:HGNC:9208]	0.8205	4.509e-11
ENSG00000197191	ENST00000409414	CYSRT1	cysteine rich tail 1 [Source:HGNC Symbol;Acc:HGNC:30529]	0.8205	0.2132
ENSG00000124196	ENST00000373003	GTSF1L	gametocyte specific factor 1 like [Source:HGNC Symbol;Acc:HGNC:16198]	0.82	0.6692
ENSG00000153976	ENST00000284110	HS3ST3A1	heparan sulfate-glucosamine 3-sulfotransferase 3A1 [Source:HGNC Symbol;Acc:HGNC:5196]	0.8199	0.2059
ENSG00000132010	ENST00000334213	ZNF20	zinc finger protein 20 [Source:HGNC Symbol;Acc:HGNC:12992]	0.8195	0.3493
ENSG00000154511	ENST00000370310	FAM69A	family with sequence similarity 69 member A [Source:HGNC Symbol;Acc:HGNC:32213]	0.8188	0.0001341
ENSG00000168079	ENST00000354914	SCARA5	scavenger receptor class A member 5 [Source:HGNC Symbol;Acc:HGNC:28701]	0.8184	1
ENSG00000145247	ENST00000273860	OCIAD2	OCIA domain containing 2 [Source:HGNC Symbol;Acc:HGNC:28685]	0.818	0.0001612
ENSG00000254470	ENST00000532090	AP5B1	adaptor related protein complex 5 beta 1 subunit [Source:HGNC Symbol;Acc:HGNC:25104]	0.818	1.929e-13
ENSG00000180210	ENST00000311907	F2	coagulation factor II, thrombin [Source:HGNC Symbol;Acc:HGNC:3535]	0.8177	1
ENSG00000128590	ENST00000249356	DNAJB9	DnaJ heat shock protein family (Hsp40) member B9 [Source:HGNC Symbol;Acc:HGNC:6968]	0.8176	1.247e-11
ENSG00000168685	ENST00000303115	IL7R	interleukin 7 receptor [Source:HGNC Symbol;Acc:HGNC:6024]	0.8174	0.0001893
ENSG00000184557	ENST00000330871	SOCS3	suppressor of cytokine signaling 3 [Source:HGNC Symbol;Acc:HGNC:19391]	0.8148	1.636e-09
ENSG00000185947	ENST00000300870	ZNF267	zinc finger protein 267 [Source:HGNC Symbol;Acc:HGNC:13060]	0.8134	2.21e-09
ENSG00000130147	ENST00000344528	SH3BP4	SH3 domain binding protein 4 [Source:HGNC Symbol;Acc:HGNC:10826]	0.813	6.723e-05
ENSG00000113212	ENST00000231137	PCDHB7	protocadherin beta 7 [Source:HGNC Symbol;Acc:HGNC:8692]	0.8127	1
ENSG00000124449	ENST00000244314	IRGC	immunity related GTPase cinema [Source:HGNC Symbol;Acc:HGNC:28835]	0.8127	1
ENSG00000138308	ENST00000373032	PLA2G12B	phospholipase A2 group XIIB [Source:HGNC Symbol;Acc:HGNC:18555]	0.8127	1
ENSG00000144366	ENST00000359135	GULP1	GULP, engulfment adaptor PTB domain containing 1 [Source:HGNC Symbol;Acc:HGNC:18649]	0.8127	1
ENSG00000183715	ENST00000331898	OPCML	opioid binding protein/cell adhesion molecule like [Source:HGNC Symbol;Acc:HGNC:8143]	0.8127	1
ENSG00000197430	ENST00000371172	OPALIN	oligodendrocytic myelin paranodal and inner loop protein [Source:HGNC Symbol;Acc:HGNC:20707]	0.8127	1
ENSG00000198844	ENST00000361926	ARHGEF15	Rho guanine nucleotide exchange factor 15 [Source:HGNC Symbol;Acc:HGNC:15590]	0.8127	1
ENSG00000151136	ENST00000280758	BTBD11	BTB domain containing 11 [Source:HGNC Symbol;Acc:HGNC:23844]	0.8126	0.03813
ENSG00000104635	ENST00000240095	SLC39A14	solute carrier family 39 member 14 [Source:HGNC Symbol;Acc:HGNC:20858]	0.8117	2.231e-06
ENSG00000126251	ENST00000454971	GPR42	G protein-coupled receptor 42 (gene/pseudogene) [Source:HGNC Symbol;Acc:HGNC:4500]	0.8112	1
ENSG00000154678	ENST00000321453	PDE1C	phosphodiesterase 1C [Source:HGNC Symbol;Acc:HGNC:8776]	0.8111	1
ENSG00000165912	ENST00000298838	PACSIN3	protein kinase C and casein kinase substrate in neurons 3 [Source:HGNC Symbol;Acc:HGNC:8572]	0.8105	0.02288
ENSG00000093134	ENST00000275223	VNN3	vanin 3 [Source:HGNC Symbol;Acc:HGNC:16431]	0.8104	0.2177
ENSG00000151338	ENST00000327441	MIPOL1	mirror-image polydactyly 1 [Source:HGNC Symbol;Acc:HGNC:21460]	0.8103	1
ENSG00000253958	ENST00000519106	CLDN23	claudin 23 [Source:HGNC Symbol;Acc:HGNC:17591]	0.8102	0.02375
ENSG00000188153	ENST00000328300	COL4A5	collagen type IV alpha 5 chain [Source:HGNC Symbol;Acc:HGNC:2207]	0.8101	1
ENSG00000169629	ENST00000302558	RGPD8	RANBP2-like and GRIP domain containing 8 [Source:HGNC Symbol;Acc:HGNC:9849]	0.8099	0.07797
ENSG00000100033	ENST00000313755	PRODH	proline dehydrogenase 1 [Source:HGNC Symbol;Acc:HGNC:9453]	0.8093	0.2598
ENSG00000136052	ENST00000258538	SLC41A2	solute carrier family 41 member 2 [Source:HGNC Symbol;Acc:HGNC:31045]	0.8086	3.798e-05
ENSG00000206549	ENST00000315170	PRSS50	protease, serine 50 [Source:HGNC Symbol;Acc:HGNC:17910]	0.8083	1
ENSG00000179873	ENST00000589093	NLRP11	NLR family pyrin domain containing 11 [Source:HGNC Symbol;Acc:HGNC:22945]	0.808	1
ENSG00000167034	ENST00000380871	NKX3-1	NK3 homeobox 1 [Source:HGNC Symbol;Acc:HGNC:7838]	0.8079	0.3082
ENSG00000224420	ENST00000420022	ADM5	adrenomedullin 5 (putative) [Source:HGNC Symbol;Acc:HGNC:27293]	0.8076	0.4634
ENSG00000127831	ENST00000248444	VIL1	villin 1 [Source:HGNC Symbol;Acc:HGNC:12690]	0.8073	0.1935
ENSG00000161249	ENST00000339686	DMKN	dermokine [Source:HGNC Symbol;Acc:HGNC:25063]	0.8073	1
ENSG00000161618	ENST00000293350	ALDH16A1	aldehyde dehydrogenase 16 family member A1 [Source:HGNC Symbol;Acc:HGNC:28114]	0.8073	3.762e-09
ENSG00000164049	ENST00000296438	FBXW12	F-box and WD repeat domain containing 12 [Source:HGNC Symbol;Acc:HGNC:20729]	0.8058	1
ENSG00000198729	ENST00000361131	PPP1R14C	protein phosphatase 1 regulatory inhibitor subunit 14C [Source:HGNC Symbol;Acc:HGNC:14952]	0.8057	0.1072
ENSG00000170209	ENST00000303941	ANKK1	ankyrin repeat and kinase domain containing 1 [Source:HGNC Symbol;Acc:HGNC:21027]	0.8053	0.5796
ENSG00000143106	ENST00000271308	PSMA5	proteasome subunit alpha 5 [Source:HGNC Symbol;Acc:HGNC:9534]	0.8051	3.007e-15
ENSG00000165091	ENST00000297784	TMC1	transmembrane channel like 1 [Source:HGNC Symbol;Acc:HGNC:16513]	0.805	0.6095
ENSG00000163810	ENST00000296125	TGM4	transglutaminase 4 [Source:HGNC Symbol;Acc:HGNC:11780]	0.8046	0.6083
ENSG00000120875	ENST00000240100	DUSP4	dual specificity phosphatase 4 [Source:HGNC Symbol;Acc:HGNC:3070]	0.8041	1.293e-05
ENSG00000087074	ENST00000200453	PPP1R15A	protein phosphatase 1 regulatory subunit 15A [Source:HGNC Symbol;Acc:HGNC:14375]	0.804	3.571e-10
ENSG00000188306	ENST00000340806	LRRIQ4	leucine rich repeats and IQ motif containing 4 [Source:HGNC Symbol;Acc:HGNC:34298]	0.804	1
ENSG00000136694	ENST00000259211	IL36A	interleukin 36, alpha [Source:HGNC Symbol;Acc:HGNC:15562]	0.8019	1
ENSG00000171551	ENST00000304546	ECEL1	endothelin converting enzyme like 1 [Source:HGNC Symbol;Acc:HGNC:3147]	0.8017	1
ENSG00000151468	ENST00000378825	CCDC3	coiled-coil domain containing 3 [Source:HGNC Symbol;Acc:HGNC:23813]	0.8014	0.723
ENSG00000120327	ENST00000239449	PCDHB14	protocadherin beta 14 [Source:HGNC Symbol;Acc:HGNC:8685]	0.7999	1
ENSG00000183598	ENST00000331491	HIST2H3D	histone cluster 2 H3 family member d [Source:HGNC Symbol;Acc:HGNC:25311]	0.7999	1
ENSG00000198855	ENST00000361549	FICD	FIC domain containing [Source:HGNC Symbol;Acc:HGNC:18416]	0.7999	2.461e-11
ENSG00000154175	ENST00000284322	ABI3BP	ABI family member 3 binding protein [Source:HGNC Symbol;Acc:HGNC:17265]	0.7998	0.3837
ENSG00000164292	ENST00000379982	RHOBTB3	Rho related BTB domain containing 3 [Source:HGNC Symbol;Acc:HGNC:18757]	0.7996	2.38e-09
ENSG00000158158	ENST00000377075	CNNM4	cyclin and CBS domain divalent metal cation transport mediator 4 [Source:HGNC Symbol;Acc:HGNC:105]	0.7991	1.538e-09
ENSG00000145934	ENST00000517586	TENM2	teneurin transmembrane protein 2 [Source:HGNC Symbol;Acc:HGNC:29943]	0.7989	0.5897
ENSG00000198010	ENST00000421627	DLGAP2	DLG associated protein 2 [Source:HGNC Symbol;Acc:HGNC:2906]	0.7988	0.2297
ENSG00000162413	ENST00000377658	KLHL21	kelch like family member 21 [Source:HGNC Symbol;Acc:HGNC:29041]	0.7987	4.695e-07
ENSG00000185052	ENST00000328041	SLC24A3	solute carrier family 24 member 3 [Source:HGNC Symbol;Acc:HGNC:10977]	0.7987	0.2347
ENSG00000145087	ENST00000273666	STXBP5L	syntaxin binding protein 5 like [Source:HGNC Symbol;Acc:HGNC:30757]	0.7984	1
ENSG00000248099	ENST00000317306	INSL3	insulin like 3 [Source:HGNC Symbol;Acc:HGNC:6086]	0.7981	0.3206
ENSG00000152952	ENST00000282903	PLOD2	procollagen-lysine,2-oxoglutarate 5-dioxygenase 2 [Source:HGNC Symbol;Acc:HGNC:9082]	0.7975	0.3406
ENSG00000147647	ENST00000351513	DPYS	dihydropyrimidinase [Source:HGNC Symbol;Acc:HGNC:3013]	0.7952	0.1663
ENSG00000130055	ENST00000374382	GDPD2	glycerophosphodiester phosphodiesterase domain containing 2 [Source:HGNC Symbol;Acc:HGNC:25974]	0.7942	1
ENSG00000138496	ENST00000360356	PARP9	poly(ADP-ribose) polymerase family member 9 [Source:HGNC Symbol;Acc:HGNC:24118]	0.7941	6.928e-08
ENSG00000120647	ENST00000239830	CCDC77	coiled-coil domain containing 77 [Source:HGNC Symbol;Acc:HGNC:28203]	0.7934	1.024e-05
ENSG00000212128	ENST00000390677	TAS2R13	taste 2 receptor member 13 [Source:HGNC Symbol;Acc:HGNC:14919]	0.7927	1
ENSG00000036828	ENST00000498619	CASR	calcium sensing receptor [Source:HGNC Symbol;Acc:HGNC:1514]	0.7926	0.424
ENSG00000088756	ENST00000262227	ARHGAP28	Rho GTPase activating protein 28 [Source:HGNC Symbol;Acc:HGNC:25509]	0.7926	1
ENSG00000140465	ENST00000379727	CYP1A1	cytochrome P450 family 1 subfamily A member 1 [Source:HGNC Symbol;Acc:HGNC:2595]	0.7922	0.467
ENSG00000171759	ENST00000307000	PAH	phenylalanine hydroxylase [Source:HGNC Symbol;Acc:HGNC:8582]	0.7913	1
ENSG00000166689	ENST00000332954	PLEKHA7	pleckstrin homology domain containing A7 [Source:HGNC Symbol;Acc:HGNC:27049]	0.7896	0.0003662
ENSG00000145685	ENST00000380345	LHFPL2	lipoma HMGIC fusion partner-like 2 [Source:HGNC Symbol;Acc:HGNC:6588]	0.7892	4.415e-07
ENSG00000126259	ENST00000262625	KIRREL2	kin of IRRE like 2 (Drosophila) [Source:HGNC Symbol;Acc:HGNC:18816]	0.7889	0.5683
ENSG00000112116	ENST00000336123	IL17F	interleukin 17F [Source:HGNC Symbol;Acc:HGNC:16404]	0.7885	0.881
ENSG00000237172	ENST00000449549	B3GNT9	UDP-GlcNAc:betaGal beta-1,3-N-acetylglucosaminyltransferase 9 [Source:HGNC Symbol;Acc:HGNC:28714]	0.7881	0.03831
ENSG00000185499	ENST00000337604	MUC1	mucin 1, cell surface associated [Source:HGNC Symbol;Acc:HGNC:7508]	0.7877	0.005525
ENSG00000178826	ENST00000359333	TMEM139	transmembrane protein 139 [Source:HGNC Symbol;Acc:HGNC:22058]	0.7875	0.4179
ENSG00000171722	ENST00000367935	C1orf111	chromosome 1 open reading frame 111 [Source:HGNC Symbol;Acc:HGNC:27648]	0.7874	0.3066
ENSG00000165806	ENST00000345633	CASP7	caspase 7 [Source:HGNC Symbol;Acc:HGNC:1508]	0.7873	5.661e-09
ENSG00000243137	ENST00000244295	PSG4	pregnancy specific beta-1-glycoprotein 4 [Source:HGNC Symbol;Acc:HGNC:9521]	0.7862	1
ENSG00000189045	ENST00000504514	ANKDD1B	ankyrin repeat and death domain containing 1B [Source:HGNC Symbol;Acc:HGNC:32525]	0.786	0.4181
ENSG00000170324	ENST00000305531	FRMPD2	FERM and PDZ domain containing 2 [Source:HGNC Symbol;Acc:HGNC:28572]	0.7853	0.4334
ENSG00000155090	ENST00000285407	KLF10	Kruppel like factor 10 [Source:HGNC Symbol;Acc:HGNC:11810]	0.785	2.832e-07
ENSG00000151692	ENST00000320892	RNF144A	ring finger protein 144A [Source:HGNC Symbol;Acc:HGNC:20457]	0.7846	0.002701
ENSG00000128284	ENST00000349314	APOL3	apolipoprotein L3 [Source:HGNC Symbol;Acc:HGNC:14868]	0.7834	0.0003221
ENSG00000184995	ENST00000448696	IFNE	interferon epsilon [Source:HGNC Symbol;Acc:HGNC:18163]	0.7834	1
ENSG00000088305	ENST00000201963	DNMT3B	DNA methyltransferase 3 beta [Source:HGNC Symbol;Acc:HGNC:2979]	0.7833	0.000119
ENSG00000175449	ENST00000311364	RFESD	Rieske Fe-S domain containing [Source:HGNC Symbol;Acc:HGNC:29587]	0.783	0.2688
ENSG00000118402	ENST00000369816	ELOVL4	ELOVL fatty acid elongase 4 [Source:HGNC Symbol;Acc:HGNC:14415]	0.782	0.1989
ENSG00000155158	ENST00000297615	TTC39B	tetratricopeptide repeat domain 39B [Source:HGNC Symbol;Acc:HGNC:23704]	0.782	6.355e-06
ENSG00000176046	ENST00000324873	NUPR1	nuclear protein 1, transcriptional regulator [Source:HGNC Symbol;Acc:HGNC:29990]	0.7812	4.038e-07
ENSG00000109654	ENST00000338700	TRIM2	tripartite motif containing 2 [Source:HGNC Symbol;Acc:HGNC:15974]	0.7808	0.001061
ENSG00000026103	ENST00000313771	FAS	Fas cell surface death receptor [Source:HGNC Symbol;Acc:HGNC:11920]	0.7806	0.0004268
ENSG00000100911	ENST00000216802	PSME2	proteasome activator subunit 2 [Source:HGNC Symbol;Acc:HGNC:9569]	0.7805	1.109e-07
ENSG00000146250	ENST00000369700	PRSS35	protease, serine 35 [Source:HGNC Symbol;Acc:HGNC:21387]	0.7804	0.2175
ENSG00000177558	ENST00000324675	FAM187B	family with sequence similarity 187 member B [Source:HGNC Symbol;Acc:HGNC:26366]	0.7798	1
ENSG00000170558	ENST00000269141	CDH2	cadherin 2 [Source:HGNC Symbol;Acc:HGNC:1759]	0.7796	1
ENSG00000198604	ENST00000358716	BAZ1A	bromodomain adjacent to zinc finger domain 1A [Source:HGNC Symbol;Acc:HGNC:960]	0.7778	2.656e-10
ENSG00000163518	ENST00000271532	FCRL4	Fc receptor like 4 [Source:HGNC Symbol;Acc:HGNC:18507]	0.7773	0.1971
ENSG00000147488	ENST00000276480	ST18	ST18, C2H2C-type zinc finger [Source:HGNC Symbol;Acc:HGNC:18695]	0.7763	0.0001341
ENSG00000149115	ENST00000358252	TNKS1BP1	tankyrase 1 binding protein 1 [Source:HGNC Symbol;Acc:HGNC:19081]	0.7757	6.5e-09
ENSG00000029534	ENST00000265709	ANK1	ankyrin 1 [Source:HGNC Symbol;Acc:HGNC:492]	0.7751	0.001579
ENSG00000124469	ENST00000244336	CEACAM8	carcinoembryonic antigen related cell adhesion molecule 8 [Source:HGNC Symbol;Acc:HGNC:1820]	0.7744	1
ENSG00000124818	ENST00000244799	OPN5	opsin 5 [Source:HGNC Symbol;Acc:HGNC:19992]	0.7744	1
ENSG00000151360	ENST00000252505	ALLC	allantoicase [Source:HGNC Symbol;Acc:HGNC:17377]	0.7744	1
ENSG00000188585	ENST00000445098	LINC00083	long intergenic non-protein coding RNA 83 [Source:HGNC Symbol;Acc:HGNC:34521]	0.7744	1
ENSG00000213996	ENST00000389363	TM6SF2	transmembrane 6 superfamily member 2 [Source:HGNC Symbol;Acc:HGNC:11861]	0.7744	1
ENSG00000186409	ENST00000340612	CCDC30	coiled-coil domain containing 30 [Source:HGNC Symbol;Acc:HGNC:26103]	0.7743	0.1787
ENSG00000184014	ENST00000328194	DENND5A	DENN domain containing 5A [Source:HGNC Symbol;Acc:HGNC:19344]	0.7729	7.727e-05
ENSG00000104611	ENST00000265807	SH2D4A	SH2 domain containing 4A [Source:HGNC Symbol;Acc:HGNC:26102]	0.7707	0.1264
ENSG00000185022	ENST00000338483	MAFF	MAF bZIP transcription factor F [Source:HGNC Symbol;Acc:HGNC:6780]	0.7703	0.1522
ENSG00000138315	ENST00000334011	OIT3	oncoprotein induced transcript 3 [Source:HGNC Symbol;Acc:HGNC:29953]	0.7701	1
ENSG00000163283	ENST00000392027	ALPP	alkaline phosphatase, placental [Source:HGNC Symbol;Acc:HGNC:439]	0.7692	1
ENSG00000174599	ENST00000310754	TRAM1L1	translocation associated membrane protein 1-like 1 [Source:HGNC Symbol;Acc:HGNC:28371]	0.7692	1
ENSG00000177693	ENST00000326183	OR4F4	olfactory receptor family 4 subfamily F member 4 [Source:HGNC Symbol;Acc:HGNC:8301]	0.7692	1
ENSG00000196711	ENST00000358543	FAM150A	family with sequence similarity 150 member A [Source:HGNC Symbol;Acc:HGNC:33775]	0.7692	1
ENSG00000167077	ENST00000401548	MEI1	meiotic double-stranded break formation protein 1 [Source:HGNC Symbol;Acc:HGNC:28613]	0.769	4.226e-05
ENSG00000143107	ENST00000370017	FNDC7	fibronectin type III domain containing 7 [Source:HGNC Symbol;Acc:HGNC:26668]	0.7681	1
ENSG00000141756	ENST00000321562	FKBP10	FK506 binding protein 10 [Source:HGNC Symbol;Acc:HGNC:18169]	0.768	1
ENSG00000204290	ENST00000374993	BTNL2	butyrophilin like 2 [Source:HGNC Symbol;Acc:HGNC:1142]	0.7678	1
ENSG00000121060	ENST00000316881	TRIM25	tripartite motif containing 25 [Source:HGNC Symbol;Acc:HGNC:12932]	0.7677	1.17e-13
ENSG00000108582	ENST00000225719	CPD	carboxypeptidase D [Source:HGNC Symbol;Acc:HGNC:2301]	0.7676	4.422e-08
ENSG00000235034	ENST00000425202	C19orf81	chromosome 19 open reading frame 81 [Source:HGNC Symbol;Acc:HGNC:40041]	0.7674	1
ENSG00000125780	ENST00000381458	TGM3	transglutaminase 3 [Source:HGNC Symbol;Acc:HGNC:11779]	0.767	0.5434
ENSG00000109321	ENST00000395748	AREG	amphiregulin [Source:HGNC Symbol;Acc:HGNC:651]	0.7669	0.5753
ENSG00000111052	ENST00000261203	LIN7A	lin-7 homolog A, crumbs cell polarity complex component [Source:HGNC Symbol;Acc:HGNC:17787]	0.7664	0.3261
ENSG00000198542	ENST00000376162	ITGBL1	integrin subunit beta like 1 [Source:HGNC Symbol;Acc:HGNC:6164]	0.7662	0.2927
ENSG00000135625	ENST00000436467	EGR4	early growth response 4 [Source:HGNC Symbol;Acc:HGNC:3241]	0.766	1
ENSG00000169242	ENST00000368406	EFNA1	ephrin A1 [Source:HGNC Symbol;Acc:HGNC:3221]	0.7655	0.5563
ENSG00000204851	ENST00000594749	PNMAL2	paraneoplastic Ma antigen family like 2 [Source:HGNC Symbol;Acc:HGNC:29206]	0.7651	0.4414
ENSG00000170279	ENST00000307003	C7orf33	chromosome 7 open reading frame 33 [Source:HGNC Symbol;Acc:HGNC:21724]	0.7646	1
ENSG00000107130	ENST00000372398	NCS1	neuronal calcium sensor 1 [Source:HGNC Symbol;Acc:HGNC:3953]	0.7641	3.949e-05
ENSG00000184033	ENST00000328435	CTAG1B	cancer/testis antigen 1B [Source:HGNC Symbol;Acc:HGNC:2491]	0.7638	1
ENSG00000168824	ENST00000397958		Neuron-specific protein family member 1 [Source:UniProtKB/Swiss-Prot;Acc:P42857]	0.7637	0.06257
ENSG00000170835	ENST00000372080	CEL	carboxyl ester lipase [Source:HGNC Symbol;Acc:HGNC:1848]	0.7633	0.427
ENSG00000100902	ENST00000261479	PSMA6	proteasome subunit alpha 6 [Source:HGNC Symbol;Acc:HGNC:9535]	0.763	3.398e-08
ENSG00000154380	ENST00000284563	ENAH	enabled homolog (Drosophila) [Source:HGNC Symbol;Acc:HGNC:18271]	0.7628	0.3459
ENSG00000124762	ENST00000244741	CDKN1A	cyclin dependent kinase inhibitor 1A [Source:HGNC Symbol;Acc:HGNC:1784]	0.7627	1.003e-08
ENSG00000168813	ENST00000311921	ZNF507	zinc finger protein 507 [Source:HGNC Symbol;Acc:HGNC:23783]	0.7625	0.002017
ENSG00000125726	ENST00000245903	CD70	CD70 molecule [Source:HGNC Symbol;Acc:HGNC:11937]	0.762	0.0008796
ENSG00000120075	ENST00000239151	HOXB5	homeobox B5 [Source:HGNC Symbol;Acc:HGNC:5116]	0.7616	1
ENSG00000198088	ENST00000372466	NUP62CL	nucleoporin 62 C-terminal like [Source:HGNC Symbol;Acc:HGNC:25960]	0.7613	0.3819
ENSG00000157557	ENST00000360214	ETS2	ETS proto-oncogene 2, transcription factor [Source:HGNC Symbol;Acc:HGNC:3489]	0.7608	1.079e-07
ENSG00000168143	ENST00000306858	FAM83B	family with sequence similarity 83 member B [Source:HGNC Symbol;Acc:HGNC:21357]	0.7605	1
ENSG00000105499	ENST00000354276	PLA2G4C	phospholipase A2 group IVC [Source:HGNC Symbol;Acc:HGNC:9037]	0.7603	1.017e-13
ENSG00000092607	ENST00000207157	TBX15	T-box 15 [Source:HGNC Symbol;Acc:HGNC:11594]	0.76	1
ENSG00000198576	ENST00000356613	ARC	activity regulated cytoskeleton associated protein [Source:HGNC Symbol;Acc:HGNC:648]	0.7591	0.559
ENSG00000158966	ENST00000290039	CACHD1	cache domain containing 1 [Source:HGNC Symbol;Acc:HGNC:29314]	0.7589	0.3635
ENSG00000087008	ENST00000356406	ACOX3	acyl-CoA oxidase 3, pristanoyl [Source:HGNC Symbol;Acc:HGNC:121]	0.7582	1.129e-15
ENSG00000136010	ENST00000258494	ALDH1L2	aldehyde dehydrogenase 1 family member L2 [Source:HGNC Symbol;Acc:HGNC:26777]	0.7579	0.006231
ENSG00000163923	ENST00000296277	RPL39L	ribosomal protein L39 like [Source:HGNC Symbol;Acc:HGNC:17094]	0.7579	0.002882
ENSG00000177425	ENST00000328827	PAWR	pro-apoptotic WT1 regulator [Source:HGNC Symbol;Acc:HGNC:8614]	0.7576	0.4133
ENSG00000196946	ENST00000359286	ZNF705A	zinc finger protein 705A [Source:HGNC Symbol;Acc:HGNC:32281]	0.7576	1
ENSG00000156869	ENST00000287474	FRRS1	ferric chelate reductase 1 [Source:HGNC Symbol;Acc:HGNC:27622]	0.7564	1.208e-06
ENSG00000073146	ENST00000262794	MOV10L1	Mov10 RISC complex RNA helicase like 1 [Source:HGNC Symbol;Acc:HGNC:7201]	0.756	0.4329
ENSG00000171224	ENST00000373279	C10orf35	chromosome 10 open reading frame 35 [Source:HGNC Symbol;Acc:HGNC:23519]	0.7543	0.00793
ENSG00000184481	ENST00000341558	FOXO4	forkhead box O4 [Source:HGNC Symbol;Acc:HGNC:7139]	0.7539	2.639e-06
ENSG00000137496	ENST00000260049	IL18BP	interleukin 18 binding protein [Source:HGNC Symbol;Acc:HGNC:5987]	0.7526	3.055e-07
ENSG00000157388	ENST00000288139	CACNA1D	calcium voltage-gated channel subunit alpha1 D [Source:HGNC Symbol;Acc:HGNC:1391]	0.7526	0.07805
ENSG00000132874	ENST00000255226	SLC14A2	solute carrier family 14 member 2 [Source:HGNC Symbol;Acc:HGNC:10919]	0.7516	0.2171
ENSG00000166165	ENST00000348956	CKB	creatine kinase B [Source:HGNC Symbol;Acc:HGNC:1991]	0.7508	0.00515
ENSG00000118985	ENST00000237853	ELL2	elongation factor for RNA polymerase II 2 [Source:HGNC Symbol;Acc:HGNC:17064]	0.7499	3.573e-08
ENSG00000179300	ENST00000321110	ZCCHC5	zinc finger CCHC-type containing 5 [Source:HGNC Symbol;Acc:HGNC:22997]	0.749	0.5375
ENSG00000188710	ENST00000343079	QRFP	pyroglutamylated RFamide peptide [Source:HGNC Symbol;Acc:HGNC:29982]	0.7482	0.492
ENSG00000164823	ENST00000297438	OSGIN2	oxidative stress induced growth inhibitor family member 2 [Source:HGNC Symbol;Acc:HGNC:1355]	0.7481	3.087e-05
ENSG00000095739	ENST00000375533	BAMBI	BMP and activin membrane bound inhibitor [Source:HGNC Symbol;Acc:HGNC:30251]	0.7475	0.0367
ENSG00000130054	ENST00000252338	FAM155B	family with sequence similarity 155 member B [Source:HGNC Symbol;Acc:HGNC:30701]	0.7473	1
ENSG00000128512	ENST00000417165	DOCK4	dedicator of cytokinesis 4 [Source:HGNC Symbol;Acc:HGNC:19192]	0.7462	2.325e-10
ENSG00000168928	ENST00000303037	CTRB2	chymotrypsinogen B2 [Source:HGNC Symbol;Acc:HGNC:2522]	0.7459	1
ENSG00000184270	ENST00000331128	HIST2H2AB	histone cluster 2 H2A family member b [Source:HGNC Symbol;Acc:HGNC:20508]	0.7459	1
ENSG00000175003	ENST00000324965	SLC22A1	solute carrier family 22 member 1 [Source:HGNC Symbol;Acc:HGNC:10963]	0.7456	0.009006
ENSG00000114784	ENST00000232905	EIF1B	eukaryotic translation initiation factor 1B [Source:HGNC Symbol;Acc:HGNC:30792]	0.7453	1.142e-06
ENSG00000013297	ENST00000064724	CLDN11	claudin 11 [Source:HGNC Symbol;Acc:HGNC:8514]	0.7443	1
ENSG00000122863	ENST00000373115	CHST3	carbohydrate sulfotransferase 3 [Source:HGNC Symbol;Acc:HGNC:1971]	0.7443	0.02901
ENSG00000102271	ENST00000373114	KLHL4	kelch like family member 4 [Source:HGNC Symbol;Acc:HGNC:6355]	0.7442	1
ENSG00000185215	ENST00000333007	TNFAIP2	TNF alpha induced protein 2 [Source:HGNC Symbol;Acc:HGNC:11895]	0.7441	8.284e-13
ENSG00000087303	ENST00000216286	NID2	nidogen 2 [Source:HGNC Symbol;Acc:HGNC:13389]	0.7439	0.03114
ENSG00000160410	ENST00000291842	SHKBP1	SH3KBP1 binding protein 1 [Source:HGNC Symbol;Acc:HGNC:19214]	0.7435	1.331e-09
ENSG00000172717	ENST00000311864	FAM71D	family with sequence similarity 71 member D [Source:HGNC Symbol;Acc:HGNC:20101]	0.7434	1
ENSG00000256436	ENST00000390675	TAS2R31	taste 2 receptor member 31 [Source:HGNC Symbol;Acc:HGNC:19113]	0.7434	1
ENSG00000173093	ENST00000308208	CCDC63	coiled-coil domain containing 63 [Source:HGNC Symbol;Acc:HGNC:26669]	0.7418	0.5781
ENSG00000128383	ENST00000249116	APOBEC3A	apolipoprotein B mRNA editing enzyme catalytic subunit 3A [Source:HGNC Symbol;Acc:HGNC:17343]	0.7415	0.1177
ENSG00000183439	ENST00000329314	TRIM61	tripartite motif containing 61 [Source:HGNC Symbol;Acc:HGNC:24339]	0.7414	0.3628
ENSG00000164362	ENST00000310581	TERT	telomerase reverse transcriptase [Source:HGNC Symbol;Acc:HGNC:11730]	0.741	0.48
ENSG00000078098	ENST00000188790	FAP	fibroblast activation protein alpha [Source:HGNC Symbol;Acc:HGNC:3590]	0.7409	0.4598
ENSG00000183734	ENST00000331289	ASCL2	achaete-scute family bHLH transcription factor 2 [Source:HGNC Symbol;Acc:HGNC:739]	0.7405	0.00179
ENSG00000111057	ENST00000388835	KRT18	keratin 18 [Source:HGNC Symbol;Acc:HGNC:6430]	0.74	0.2518
ENSG00000188707	ENST00000343855	ZBED6CL	ZBED6 C-terminal like [Source:HGNC Symbol;Acc:HGNC:21720]	0.74	3.949e-05
ENSG00000151748	ENST00000324679	SAV1	salvador family WW domain containing protein 1 [Source:HGNC Symbol;Acc:HGNC:17795]	0.7398	2.271e-08
ENSG00000155761	ENST00000336338	SPAG17	sperm associated antigen 17 [Source:HGNC Symbol;Acc:HGNC:26620]	0.7395	0.5476
ENSG00000111291	ENST00000228887	GPRC5D	G protein-coupled receptor class C group 5 member D [Source:HGNC Symbol;Acc:HGNC:13310]	0.7383	0.4935
ENSG00000160716	ENST00000368476	CHRNB2	cholinergic receptor nicotinic beta 2 subunit [Source:HGNC Symbol;Acc:HGNC:1962]	0.7371	0.6066
ENSG00000166455	ENST00000299578	C16orf46	chromosome 16 open reading frame 46 [Source:HGNC Symbol;Acc:HGNC:26525]	0.7371	0.207
ENSG00000111012	ENST00000228606	CYP27B1	cytochrome P450 family 27 subfamily B member 1 [Source:HGNC Symbol;Acc:HGNC:2606]	0.7359	0.1322
ENSG00000157766	ENST00000352105	ACAN	aggrecan [Source:HGNC Symbol;Acc:HGNC:319]	0.7358	0.4767
ENSG00000146221	ENST00000371504	TCTE1	t-complex-associated-testis-expressed 1 [Source:HGNC Symbol;Acc:HGNC:11693]	0.7349	0.5683
ENSG00000184986	ENST00000392519	TMEM121	transmembrane protein 121 [Source:HGNC Symbol;Acc:HGNC:20511]	0.7346	0.5949
ENSG00000169946	ENST00000407775	ZFPM2	zinc finger protein, FOG family member 2 [Source:HGNC Symbol;Acc:HGNC:16700]	0.7336	1
ENSG00000126231	ENST00000342783	PROZ	protein Z, vitamin K dependent plasma glycoprotein [Source:HGNC Symbol;Acc:HGNC:9460]	0.7333	0.7503
ENSG00000109511	ENST00000359299	ANXA10	annexin A10 [Source:HGNC Symbol;Acc:HGNC:534]	0.7327	1
ENSG00000067057	ENST00000381072	PFKP	phosphofructokinase, platelet [Source:HGNC Symbol;Acc:HGNC:8878]	0.7326	9.166e-13
ENSG00000146425	ENST00000367085	DYNLT1	dynein light chain Tctex-type 1 [Source:HGNC Symbol;Acc:HGNC:11697]	0.7318	4.552e-09
ENSG00000111726	ENST00000229329	CMAS	cytidine monophosphate N-acetylneuraminic acid synthetase [Source:HGNC Symbol;Acc:HGNC:18290]	0.7313	2.204e-06
ENSG00000022556	ENST00000263437	NLRP2	NLR family pyrin domain containing 2 [Source:HGNC Symbol;Acc:HGNC:22948]	0.7304	4.603e-07
ENSG00000128917	ENST00000249749	DLL4	delta like canonical Notch ligand 4 [Source:HGNC Symbol;Acc:HGNC:2910]	0.7304	0.6821
ENSG00000071909	ENST00000317935	MYO3B	myosin IIIB [Source:HGNC Symbol;Acc:HGNC:15576]	0.73	1
ENSG00000114529	ENST00000264848	C3orf52	chromosome 3 open reading frame 52 [Source:HGNC Symbol;Acc:HGNC:26255]	0.7297	0.1665
ENSG00000122783	ENST00000393114	C7orf49	chromosome 7 open reading frame 49 [Source:HGNC Symbol;Acc:HGNC:22432]	0.7287	6.676e-07
ENSG00000156265	ENST00000286791	MAP3K7CL	MAP3K7 C-terminal like [Source:HGNC Symbol;Acc:HGNC:16457]	0.7285	0.003197
ENSG00000065427	ENST00000302445	KARS	lysyl-tRNA synthetase [Source:HGNC Symbol;Acc:HGNC:6215]	0.7284	4.011e-09
ENSG00000171928	ENST00000307767	TVP23B	trans-golgi network vesicle protein 23 homolog B [Source:HGNC Symbol;Acc:HGNC:20399]	0.7265	4.526e-07
ENSG00000144837	ENST00000273371	PLA1A	phospholipase A1 member A [Source:HGNC Symbol;Acc:HGNC:17661]	0.7261	0.07406
ENSG00000067334	ENST00000359208	DNTTIP2	deoxynucleotidyltransferase terminal interacting protein 2 [Source:HGNC Symbol;Acc:HGNC:24013]	0.7247	3.643e-06
ENSG00000152684	ENST00000274311	PELO	pelota homolog (Drosophila) [Source:HGNC Symbol;Acc:HGNC:8829]	0.7246	2.001e-05
ENSG00000137710	ENST00000343115	RDX	radixin [Source:HGNC Symbol;Acc:HGNC:9944]	0.7243	7.666e-09
ENSG00000139112	ENST00000266458	GABARAPL1	GABA type A receptor associated protein like 1 [Source:HGNC Symbol;Acc:HGNC:4068]	0.7238	2.347e-05
ENSG00000127578	ENST00000319070	WFIKKN1	WAP, follistatin/kazal, immunoglobulin, kunitz and netrin domain containing 1 [Source:HGNC Symbol;Acc:HGNC:30912]	0.7237	1
ENSG00000135605	ENST00000381501	TEC	tec protein tyrosine kinase [Source:HGNC Symbol;Acc:HGNC:11719]	0.7237	2.639e-06
ENSG00000181649	ENST00000314222	PHLDA2	pleckstrin homology like domain family A member 2 [Source:HGNC Symbol;Acc:HGNC:12385]	0.7233	0.01052
ENSG00000110002	ENST00000361352	VWA5A	von Willebrand factor A domain containing 5A [Source:HGNC Symbol;Acc:HGNC:6658]	0.7221	1.421e-12
ENSG00000090339	ENST00000264832	ICAM1	intercellular adhesion molecule 1 [Source:HGNC Symbol;Acc:HGNC:5344]	0.7218	3.821e-05
ENSG00000189334	ENST00000344616	S100A14	S100 calcium binding protein A14 [Source:HGNC Symbol;Acc:HGNC:18901]	0.7211	1
ENSG00000141371	ENST00000269127	C17orf64	chromosome 17 open reading frame 64 [Source:HGNC Symbol;Acc:HGNC:26990]	0.721	0.2806
ENSG00000136546	ENST00000409855	SCN7A	sodium voltage-gated channel alpha subunit 7 [Source:HGNC Symbol;Acc:HGNC:10594]	0.7208	1
ENSG00000111837	ENST00000313243	MAK	male germ cell associated kinase [Source:HGNC Symbol;Acc:HGNC:6816]	0.7207	0.162
ENSG00000189325	ENST00000437635	C6orf222	chromosome 6 open reading frame 222 [Source:HGNC Symbol;Acc:HGNC:33769]	0.719	1
ENSG00000205929	ENST00000382373	C21orf62	chromosome 21 open reading frame 62 [Source:HGNC Symbol;Acc:HGNC:1305]	0.7189	1
ENSG00000148175	ENST00000286713	STOM	stomatin [Source:HGNC Symbol;Acc:HGNC:3383]	0.7184	1.31e-08
ENSG00000188760	ENST00000344458	TMEM198	transmembrane protein 198 [Source:HGNC Symbol;Acc:HGNC:33704]	0.7183	0.1114
ENSG00000128342	ENST00000249075	LIF	leukemia inhibitory factor [Source:HGNC Symbol;Acc:HGNC:6596]	0.7181	0.01238
ENSG00000137198	ENST00000259727	GMPR	guanosine monophosphate reductase [Source:HGNC Symbol;Acc:HGNC:4376]	0.7181	0.0003203
ENSG00000185739	ENST00000399609	SRL	sarcalumenin [Source:HGNC Symbol;Acc:HGNC:11295]	0.7177	0.4047
ENSG00000049449	ENST00000054950	RCN1	reticulocalbin 1 [Source:HGNC Symbol;Acc:HGNC:9934]	0.7167	4.763e-08
ENSG00000157423	ENST00000288168	HYDIN	HYDIN, axonemal central pair apparatus protein [Source:HGNC Symbol;Acc:HGNC:19368]	0.7167	0.3143
ENSG00000106366	ENST00000223095	SERPINE1	serpin family E member 1 [Source:HGNC Symbol;Acc:HGNC:8583]	0.7163	0.2131
ENSG00000179468	ENST00000350513	OR9A2	olfactory receptor family 9 subfamily A member 2 [Source:HGNC Symbol;Acc:HGNC:15093]	0.7158	1
ENSG00000100523	ENST00000323669	DDHD1	DDHD domain containing 1 [Source:HGNC Symbol;Acc:HGNC:19714]	0.7155	1.17e-09
ENSG00000050730	ENST00000057513	TNIP3	TNFAIP3 interacting protein 3 [Source:HGNC Symbol;Acc:HGNC:19315]	0.7153	0.01114
ENSG00000188021	ENST00000338222	UBQLN2	ubiquilin 2 [Source:HGNC Symbol;Acc:HGNC:12509]	0.7151	9.54e-18
ENSG00000168899	ENST00000306384	VAMP5	vesicle associated membrane protein 5 [Source:HGNC Symbol;Acc:HGNC:12646]	0.7138	0.0008259
ENSG00000137265	ENST00000380956	IRF4	interferon regulatory factor 4 [Source:HGNC Symbol;Acc:HGNC:6119]	0.7137	0.0004699
ENSG00000163666	ENST00000295934	HESX1	HESX homeobox 1 [Source:HGNC Symbol;Acc:HGNC:4877]	0.7127	0.006454
ENSG00000177459	ENST00000318528	ERICH5	glutamate rich 5 [Source:HGNC Symbol;Acc:HGNC:26823]	0.7127	1
ENSG00000011198	ENST00000013894	ABHD5	abhydrolase domain containing 5 [Source:HGNC Symbol;Acc:HGNC:21396]	0.7122	4.768e-06
ENSG00000196844	ENST00000358524	PATE2	prostate and testis expressed 2 [Source:HGNC Symbol;Acc:HGNC:32249]	0.7122	1
ENSG00000204936	ENST00000378012	CD177	CD177 molecule [Source:HGNC Symbol;Acc:HGNC:30072]	0.7122	1
ENSG00000253313	ENST00000423420	C1orf210	chromosome 1 open reading frame 210 [Source:HGNC Symbol;Acc:HGNC:28755]	0.7122	1
ENSG00000172955	ENST00000237653	ADH6	alcohol dehydrogenase 6 (class V) [Source:HGNC Symbol;Acc:HGNC:255]	0.712	1
ENSG00000104112	ENST00000220478	SCG3	secretogranin III [Source:HGNC Symbol;Acc:HGNC:13707]	0.7119	0.001745
ENSG00000186051	ENST00000334077	TAL2	TAL bHLH transcription factor 2 [Source:HGNC Symbol;Acc:HGNC:11557]	0.7117	1
ENSG00000109339	ENST00000310816	MAPK10	mitogen-activated protein kinase 10 [Source:HGNC Symbol;Acc:HGNC:6872]	0.7112	0.6751
ENSG00000205086	ENST00000378711	C2orf91	chromosome 2 open reading frame 91 [Source:HGNC Symbol;Acc:HGNC:42966]	0.7112	0.3406
ENSG00000168878	ENST00000393822	SFTPB	surfactant protein B [Source:HGNC Symbol;Acc:HGNC:10801]	0.7108	1
ENSG00000083097	ENST00000237163	DOPEY1	dopey family member 1 [Source:HGNC Symbol;Acc:HGNC:21194]	0.7104	2.965e-07
ENSG00000137834	ENST00000288840	SMAD6	SMAD family member 6 [Source:HGNC Symbol;Acc:HGNC:6772]	0.7101	0.002465
ENSG00000196781	ENST00000376463	TLE1	transducin like enhancer of split 1 [Source:HGNC Symbol;Acc:HGNC:11837]	0.7101	0.01126
ENSG00000006116	ENST00000005284	CACNG3	calcium voltage-gated channel auxiliary subunit gamma 3 [Source:HGNC Symbol;Acc:HGNC:1407]	0.71	1
ENSG00000179399	ENST00000377067	GPC5	glypican 5 [Source:HGNC Symbol;Acc:HGNC:4453]	0.71	1
ENSG00000130711	ENST00000253008	PRDM12	PR/SET domain 12 [Source:HGNC Symbol;Acc:HGNC:13997]	0.7099	1
ENSG00000177380	ENST00000334186	PPFIA3	PTPRF interacting protein alpha 3 [Source:HGNC Symbol;Acc:HGNC:9247]	0.7096	0.004057
ENSG00000152894	ENST00000368202	PTPRK	protein tyrosine phosphatase, receptor type K [Source:HGNC Symbol;Acc:HGNC:9674]	0.7094	0.2572
ENSG00000163840	ENST00000296161	DTX3L	deltex E3 ubiquitin ligase 3L [Source:HGNC Symbol;Acc:HGNC:30323]	0.7094	1.168e-07
ENSG00000172530	ENST00000286122	BANP	BTG3 associated nuclear protein [Source:HGNC Symbol;Acc:HGNC:13450]	0.7093	2.969e-05
ENSG00000231852	ENST00000418967	CYP21A2	cytochrome P450 family 21 subfamily A member 2 [Source:HGNC Symbol;Acc:HGNC:2600]	0.7091	1
ENSG00000158201	ENST00000289119	ABHD3	abhydrolase domain containing 3 [Source:HGNC Symbol;Acc:HGNC:18718]	0.7088	3.56e-05
ENSG00000185950	ENST00000375856	IRS2	insulin receptor substrate 2 [Source:HGNC Symbol;Acc:HGNC:6126]	0.7085	0.001906
ENSG00000091879	ENST00000325203	ANGPT2	angiopoietin 2 [Source:HGNC Symbol;Acc:HGNC:485]	0.7079	1
ENSG00000164114	ENST00000311277	MAP9	microtubule associated protein 9 [Source:HGNC Symbol;Acc:HGNC:26118]	0.7076	0.03048
ENSG00000105376	ENST00000221980	ICAM5	intercellular adhesion molecule 5 [Source:HGNC Symbol;Acc:HGNC:5348]	0.7073	0.03111
ENSG00000135148	ENST00000257604	TRAFD1	TRAF-type zinc finger domain containing 1 [Source:HGNC Symbol;Acc:HGNC:24808]	0.7073	2.524e-06
ENSG00000086065	ENST00000223500	CHMP5	charged multivesicular body protein 5 [Source:HGNC Symbol;Acc:HGNC:26942]	0.7068	1.126e-10
ENSG00000131669	ENST00000375446	NINJ1	ninjurin 1 [Source:HGNC Symbol;Acc:HGNC:7824]	0.7068	3.146e-11
ENSG00000197888	ENST00000317746	UGT2B17	UDP glucuronosyltransferase family 2 member B17 [Source:HGNC Symbol;Acc:HGNC:12547]	0.7056	0.599
ENSG00000129474	ENST00000262713	AJUBA	ajuba LIM protein [Source:HGNC Symbol;Acc:HGNC:20250]	0.705	0.5814
ENSG00000134193	ENST00000256585	REG4	regenerating family member 4 [Source:HGNC Symbol;Acc:HGNC:22977]	0.7044	1
ENSG00000115461	ENST00000233813	IGFBP5	insulin like growth factor binding protein 5 [Source:HGNC Symbol;Acc:HGNC:5474]	0.7031	1
ENSG00000144820	ENST00000273352	ADGRG7	adhesion G protein-coupled receptor G7 [Source:HGNC Symbol;Acc:HGNC:19241]	0.7031	1
ENSG00000116678	ENST00000344610	LEPR	leptin receptor [Source:HGNC Symbol;Acc:HGNC:6554]	0.7015	0.001184
ENSG00000171119	ENST00000303212	NRTN	neurturin [Source:HGNC Symbol;Acc:HGNC:8007]	0.7015	1
ENSG00000140464	ENST00000268058	PML	promyelocytic leukemia [Source:HGNC Symbol;Acc:HGNC:9113]	0.701	6.683e-08
ENSG00000103154	ENST00000305202	NECAB2	N-terminal EF-hand calcium binding protein 2 [Source:HGNC Symbol;Acc:HGNC:23746]	0.7009	1
ENSG00000122859	ENST00000242462	NEUROG3	neurogenin 3 [Source:HGNC Symbol;Acc:HGNC:13806]	0.7009	1
ENSG00000124785	ENST00000244766	NRN1	neuritin 1 [Source:HGNC Symbol;Acc:HGNC:17972]	0.7009	0.01157
ENSG00000104953	ENST00000246112	TLE6	transducin like enhancer of split 6 [Source:HGNC Symbol;Acc:HGNC:30788]	0.7006	0.4427
ENSG00000089169	ENST00000389385	RPH3A	rabphilin 3A [Source:HGNC Symbol;Acc:HGNC:17056]	0.7002	0.5391
ENSG00000213064	ENST00000271375	SFT2D2	SFT2 domain containing 2 [Source:HGNC Symbol;Acc:HGNC:25140]	0.7002	1.063e-06
ENSG00000198355	ENST00000360612	PIM3	Pim-3 proto-oncogene, serine/threonine kinase [Source:HGNC Symbol;Acc:HGNC:19310]	0.6999	1.367e-20
ENSG00000112852	ENST00000194155	PCDHB2	protocadherin beta 2 [Source:HGNC Symbol;Acc:HGNC:8687]	0.6998	1
ENSG00000244242	ENST00000340134	IFITM10	interferon induced transmembrane protein 10 [Source:HGNC Symbol;Acc:HGNC:40022]	0.6993	5.538e-11
ENSG00000103740	ENST00000258873	ACSBG1	acyl-CoA synthetase bubblegum family member 1 [Source:HGNC Symbol;Acc:HGNC:29567]	0.6977	0.5421
ENSG00000130643	ENST00000252939	CALY	calcyon neuron specific vesicular protein [Source:HGNC Symbol;Acc:HGNC:17938]	0.6977	1
ENSG00000099246	ENST00000356940	RAB18	RAB18, member RAS oncogene family [Source:HGNC Symbol;Acc:HGNC:14244]	0.6976	4.485e-16
ENSG00000106410	ENST00000467773	NOBOX	NOBOX oogenesis homeobox [Source:HGNC Symbol;Acc:HGNC:22448]	0.6976	1
ENSG00000100139	ENST00000215957	MICALL1	MICAL like 1 [Source:HGNC Symbol;Acc:HGNC:29804]	0.6974	7.512e-10
ENSG00000156587	ENST00000287156	UBE2L6	ubiquitin conjugating enzyme E2 L6 [Source:HGNC Symbol;Acc:HGNC:12490]	0.6968	1.275e-05
ENSG00000225614	ENST00000437464	ZNF469	zinc finger protein 469 [Source:HGNC Symbol;Acc:HGNC:23216]	0.6965	1.472e-05
ENSG00000166527	ENST00000299665	CLEC4D	C-type lectin domain family 4 member D [Source:HGNC Symbol;Acc:HGNC:14554]	0.6964	0.04829
ENSG00000158887	ENST00000463290	MPZ	myelin protein zero [Source:HGNC Symbol;Acc:HGNC:7225]	0.6963	0.0004695
ENSG00000179869	ENST00000411975	ABCA13	ATP binding cassette subfamily A member 13 [Source:HGNC Symbol;Acc:HGNC:14638]	0.696	1
ENSG00000138311	ENST00000344640	ZNF365	zinc finger protein 365 [Source:HGNC Symbol;Acc:HGNC:18194]	0.6951	0.08546
ENSG00000100302	ENST00000216127	RASD2	RASD family member 2 [Source:HGNC Symbol;Acc:HGNC:18229]	0.6949	0.3385
ENSG00000204613	ENST00000376704	TRIM10	tripartite motif containing 10 [Source:HGNC Symbol;Acc:HGNC:10072]	0.6947	1
ENSG00000126814	ENST00000261249	TRMT5	tRNA methyltransferase 5 [Source:HGNC Symbol;Acc:HGNC:23141]	0.6941	1.664e-05
ENSG00000215187	ENST00000399742	FAM166B	family with sequence similarity 166 member B [Source:HGNC Symbol;Acc:HGNC:34242]	0.6934	0.3694
ENSG00000055957	ENST00000273283	ITIH1	inter-alpha-trypsin inhibitor heavy chain 1 [Source:HGNC Symbol;Acc:HGNC:6166]	0.693	0.08724
ENSG00000089692	ENST00000203629	LAG3	lymphocyte activating 3 [Source:HGNC Symbol;Acc:HGNC:6476]	0.6928	8.574e-05
ENSG00000163430	ENST00000295633	FSTL1	follistatin like 1 [Source:HGNC Symbol;Acc:HGNC:3972]	0.6928	0.1813
ENSG00000049089	ENST00000372736	COL9A2	collagen type IX alpha 2 chain [Source:HGNC Symbol;Acc:HGNC:2218]	0.6927	0.002897
ENSG00000155760	ENST00000286201	FZD7	frizzled class receptor 7 [Source:HGNC Symbol;Acc:HGNC:4045]	0.6923	0.0004871
ENSG00000243244	ENST00000404752	STON1	stonin 1 [Source:HGNC Symbol;Acc:HGNC:17003]	0.6905	0.1492
ENSG00000108179	ENST00000225174	PPIF	peptidylprolyl isomerase F [Source:HGNC Symbol;Acc:HGNC:9259]	0.6897	1.724e-13
ENSG00000139988	ENST00000267502	RDH12	retinol dehydrogenase 12 (all-trans/9-cis/11-cis) [Source:HGNC Symbol;Acc:HGNC:19977]	0.6895	0.01226
ENSG00000141384	ENST00000269142	TAF4B	TATA-box binding protein associated factor 4b [Source:HGNC Symbol;Acc:HGNC:11538]	0.6888	0.002218
ENSG00000196684	ENST00000535834	HSH2D	hematopoietic SH2 domain containing [Source:HGNC Symbol;Acc:HGNC:24920]	0.6888	0.0002997
ENSG00000139656	ENST00000400419	SMIM2	small integral membrane protein 2 [Source:HGNC Symbol;Acc:HGNC:28776]	0.6881	1
ENSG00000126603	ENST00000262366	GLIS2	GLIS family zinc finger 2 [Source:HGNC Symbol;Acc:HGNC:29450]	0.688	0.1719
ENSG00000147117	ENST00000377073	ZNF157	zinc finger protein 157 [Source:HGNC Symbol;Acc:HGNC:12942]	0.6876	1
ENSG00000197208	ENST00000200652	SLC22A4	solute carrier family 22 member 4 [Source:HGNC Symbol;Acc:HGNC:10968]	0.6874	0.06459
ENSG00000095917	ENST00000211076	TPSD1	tryptase delta 1 [Source:HGNC Symbol;Acc:HGNC:14118]	0.6859	1
ENSG00000006652	ENST00000005558	IFRD1	interferon related developmental regulator 1 [Source:HGNC Symbol;Acc:HGNC:5456]	0.6852	6.654e-05
ENSG00000105281	ENST00000412532	SLC1A5	solute carrier family 1 member 5 [Source:HGNC Symbol;Acc:HGNC:10943]	0.6845	0.0002183
ENSG00000156026	ENST00000357157	MCU	mitochondrial calcium uniporter [Source:HGNC Symbol;Acc:HGNC:23526]	0.6844	1.929e-05
ENSG00000145451	ENST00000274093	GLRA3	glycine receptor alpha 3 [Source:HGNC Symbol;Acc:HGNC:4328]	0.6838	0.6964
ENSG00000120659	ENST00000239849	TNFSF11	tumor necrosis factor superfamily member 11 [Source:HGNC Symbol;Acc:HGNC:11926]	0.6834	0.08434
ENSG00000182809	ENST00000329146	CRIP2	cysteine rich protein 2 [Source:HGNC Symbol;Acc:HGNC:2361]	0.6833	0.4089
ENSG00000104341	ENST00000445593	LAPTM4B	lysosomal protein transmembrane 4 beta [Source:HGNC Symbol;Acc:HGNC:13646]	0.6832	9.343e-05
ENSG00000112782	ENST00000185206	CLIC5	chloride intracellular channel 5 [Source:HGNC Symbol;Acc:HGNC:13517]	0.6832	0.01358
ENSG00000103222	ENST00000399408	ABCC1	ATP binding cassette subfamily C member 1 [Source:HGNC Symbol;Acc:HGNC:51]	0.6827	1.387e-08
ENSG00000186081	ENST00000252242	KRT5	keratin 5 [Source:HGNC Symbol;Acc:HGNC:6442]	0.6826	1
ENSG00000118407	ENST00000237172	FILIP1	filamin A interacting protein 1 [Source:HGNC Symbol;Acc:HGNC:21015]	0.6811	0.6076
ENSG00000135655	ENST00000280377	USP15	ubiquitin specific peptidase 15 [Source:HGNC Symbol;Acc:HGNC:12613]	0.6804	5.609e-06
ENSG00000162337	ENST00000294304	LRP5	LDL receptor related protein 5 [Source:HGNC Symbol;Acc:HGNC:6697]	0.6795	0.04065
ENSG00000112212	ENST00000373158	TSPO2	translocator protein 2 [Source:HGNC Symbol;Acc:HGNC:21256]	0.6791	0.3815
ENSG00000107104	ENST00000354485	KANK1	KN motif and ankyrin repeat domains 1 [Source:HGNC Symbol;Acc:HGNC:19309]	0.6788	0.0007082
ENSG00000124721	ENST00000327475	DNAH8	dynein axonemal heavy chain 8 [Source:HGNC Symbol;Acc:HGNC:2952]	0.6787	0.4938
ENSG00000172927	ENST00000308946	MYEOV	myeloma overexpressed [Source:HGNC Symbol;Acc:HGNC:7563]	0.6787	0.2162
ENSG00000164334	ENST00000335286	FAM170A	family with sequence similarity 170 member A [Source:HGNC Symbol;Acc:HGNC:27963]	0.6785	1
ENSG00000159217	ENST00000290341	IGF2BP1	insulin like growth factor 2 mRNA binding protein 1 [Source:HGNC Symbol;Acc:HGNC:28866]	0.6783	1
ENSG00000241322	ENST00000261644	CDRT1	CMT1A duplicated region transcript 1 [Source:HGNC Symbol;Acc:HGNC:14379]	0.6783	1
ENSG00000013583	ENST00000014930	HEBP1	heme binding protein 1 [Source:HGNC Symbol;Acc:HGNC:17176]	0.6782	1.781e-07
ENSG00000061337	ENST00000265801	LZTS1	leucine zipper tumor suppressor 1 [Source:HGNC Symbol;Acc:HGNC:13861]	0.6782	0.3091
ENSG00000186086	ENST00000294652	NBPF6	neuroblastoma breakpoint family member 6 [Source:HGNC Symbol;Acc:HGNC:31988]	0.6782	0.5575
ENSG00000078795	ENST00000290431	PKD2L2	polycystin 2 like 2, transient receptor potential cation channel [Source:HGNC Symbol;Acc:HGNC:9012]	0.6781	0.3959
ENSG00000145632	ENST00000274289	PLK2	polo like kinase 2 [Source:HGNC Symbol;Acc:HGNC:19699]	0.678	0.2655
ENSG00000243649	ENST00000425368	CFB	complement factor B [Source:HGNC Symbol;Acc:HGNC:1037]	0.6779	0.0007927
ENSG00000116035	ENST00000234392	VAX2	ventral anterior homeobox 2 [Source:HGNC Symbol;Acc:HGNC:12661]	0.6776	1
ENSG00000115183	ENST00000263635	TANC1	tetratricopeptide repeat, ankyrin repeat and coiled-coil containing 1 [Source:HGNC Symbol;Acc:HGNC:29364]	0.6773	0.1185
ENSG00000232196	ENST00000399974	MTRNR2L4	MT-RNR2-like 4 [Source:HGNC Symbol;Acc:HGNC:37161]	0.6754	1
ENSG00000184588	ENST00000329654	PDE4B	phosphodiesterase 4B [Source:HGNC Symbol;Acc:HGNC:8781]	0.6747	1.411e-07
ENSG00000197321	ENST00000355867	SVIL	supervillin [Source:HGNC Symbol;Acc:HGNC:11480]	0.6746	0.0008165
ENSG00000112195	ENST00000483722	TREML2	triggering receptor expressed on myeloid cells like 2 [Source:HGNC Symbol;Acc:HGNC:21092]	0.6744	0.02966
ENSG00000109854	ENST00000419348	HTATIP2	HIV-1 Tat interactive protein 2 [Source:HGNC Symbol;Acc:HGNC:16637]	0.6738	1.465e-10
ENSG00000162645	ENST00000370466	GBP2	guanylate binding protein 2 [Source:HGNC Symbol;Acc:HGNC:4183]	0.6732	1.042e-05
ENSG00000173846	ENST00000372201	PLK3	polo like kinase 3 [Source:HGNC Symbol;Acc:HGNC:2154]	0.6732	0.0001615
ENSG00000163217	ENST00000295379	BMP10	bone morphogenetic protein 10 [Source:HGNC Symbol;Acc:HGNC:20869]	0.673	1
ENSG00000151287	ENST00000376019	TEX30	testis expressed 30 [Source:HGNC Symbol;Acc:HGNC:25188]	0.6726	5.973e-05
ENSG00000136816	ENST00000259339	TOR1B	torsin family 1 member B [Source:HGNC Symbol;Acc:HGNC:11995]	0.6725	6.628e-07
ENSG00000156486	ENST00000287042	KCNS2	potassium voltage-gated channel modifier subfamily S member 2 [Source:HGNC Symbol;Acc:HGNC:6301]	0.6721	1
ENSG00000180730	ENST00000319420	SHISA2	shisa family member 2 [Source:HGNC Symbol;Acc:HGNC:20366]	0.671	1
ENSG00000104497	ENST00000345957	SNX16	sorting nexin 16 [Source:HGNC Symbol;Acc:HGNC:14980]	0.6706	0.008308
ENSG00000234465	ENST00000244321	PINLYP	phospholipase A2 inhibitor and LY6/PLAUR domain containing [Source:HGNC Symbol;Acc:HGNC:44206]	0.67	0.06707
ENSG00000114757	ENST00000263962	PEX5L	peroxisomal biogenesis factor 5 like [Source:HGNC Symbol;Acc:HGNC:30024]	0.6695	0.6477
ENSG00000110218	ENST00000227638	PANX1	pannexin 1 [Source:HGNC Symbol;Acc:HGNC:8599]	0.6687	4.011e-09
ENSG00000151322	ENST00000346562	NPAS3	neuronal PAS domain protein 3 [Source:HGNC Symbol;Acc:HGNC:19311]	0.6687	1
ENSG00000197063	ENST00000357736	MAFG	MAF bZIP transcription factor G [Source:HGNC Symbol;Acc:HGNC:6781]	0.6685	3.358e-13
ENSG00000147872	ENST00000276914	PLIN2	perilipin 2 [Source:HGNC Symbol;Acc:HGNC:248]	0.6675	0.001126
ENSG00000188089	ENST00000399518	PLA2G4E	phospholipase A2 group IVE [Source:HGNC Symbol;Acc:HGNC:24791]	0.667	1
ENSG00000101440	ENST00000374954	ASIP	agouti signaling protein [Source:HGNC Symbol;Acc:HGNC:745]	0.6665	0.3402
ENSG00000152785	ENST00000282701	BMP3	bone morphogenetic protein 3 [Source:HGNC Symbol;Acc:HGNC:1070]	0.6658	1
ENSG00000123989	ENST00000243776	CHPF	chondroitin polymerizing factor [Source:HGNC Symbol;Acc:HGNC:24291]	0.6652	0.001744
ENSG00000105697	ENST00000222304	HAMP	hepcidin antimicrobial peptide [Source:HGNC Symbol;Acc:HGNC:15598]	0.665	0.2313
ENSG00000091490	ENST00000264868	SEL1L3	SEL1L family member 3 [Source:HGNC Symbol;Acc:HGNC:29108]	0.6648	0.001068
ENSG00000120694	ENST00000320027	HSPH1	heat shock protein family H (Hsp110) member 1 [Source:HGNC Symbol;Acc:HGNC:16969]	0.6641	4.793e-08
ENSG00000130294	ENST00000320389	KIF1A	kinesin family member 1A [Source:HGNC Symbol;Acc:HGNC:888]	0.6636	1
ENSG00000154856	ENST00000355285	APCDD1	APC down-regulated 1 [Source:HGNC Symbol;Acc:HGNC:15718]	0.6632	1
ENSG00000181013	ENST00000321691	C17orf47	chromosome 17 open reading frame 47 [Source:HGNC Symbol;Acc:HGNC:26844]	0.6632	1
ENSG00000115159	ENST00000310454	GPD2	glycerol-3-phosphate dehydrogenase 2 [Source:HGNC Symbol;Acc:HGNC:4456]	0.6631	1.316e-08
ENSG00000122592	ENST00000242159	HOXA7	homeobox A7 [Source:HGNC Symbol;Acc:HGNC:5108]	0.6628	1
ENSG00000117020	ENST00000263826	AKT3	AKT serine/threonine kinase 3 [Source:HGNC Symbol;Acc:HGNC:393]	0.6623	0.002177
ENSG00000137463	ENST00000398955	MGARP	mitochondria localized glutamic acid rich protein [Source:HGNC Symbol;Acc:HGNC:29969]	0.6613	1
ENSG00000215910	ENST00000312793	C1orf167	chromosome 1 open reading frame 167 [Source:HGNC Symbol;Acc:HGNC:25262]	0.6613	1
ENSG00000102802	ENST00000380482	MEDAG	mesenteric estrogen dependent adipogenesis [Source:HGNC Symbol;Acc:HGNC:25926]	0.6611	1
ENSG00000146242	ENST00000369750	TPBG	trophoblast glycoprotein [Source:HGNC Symbol;Acc:HGNC:12004]	0.6609	0.09013
ENSG00000175352	ENST00000309166	NRIP3	nuclear receptor interacting protein 3 [Source:HGNC Symbol;Acc:HGNC:1167]	0.6604	1.52e-05
ENSG00000175832	ENST00000319349	ETV4	ETS variant 4 [Source:HGNC Symbol;Acc:HGNC:3493]	0.6603	0.2102
ENSG00000197608	ENST00000389534	ZNF841	zinc finger protein 841 [Source:HGNC Symbol;Acc:HGNC:27611]	0.6603	5.789e-09
ENSG00000116819	ENST00000373235	TFAP2E	transcription factor AP-2 epsilon [Source:HGNC Symbol;Acc:HGNC:30774]	0.6598	0.02947
ENSG00000177181	ENST00000410070	RIMKLA	ribosomal modification protein rimK like family member A [Source:HGNC Symbol;Acc:HGNC:28725]	0.6591	0.5738
ENSG00000052795	ENST00000264433	FNIP2	folliculin interacting protein 2 [Source:HGNC Symbol;Acc:HGNC:29280]	0.6584	1.011e-13
ENSG00000242247	ENST00000263245	ARFGAP3	ADP ribosylation factor GTPase activating protein 3 [Source:HGNC Symbol;Acc:HGNC:661]	0.6579	2.153e-13
ENSG00000173889	ENST00000465896	PHC3	polyhomeotic homolog 3 [Source:HGNC Symbol;Acc:HGNC:15682]	0.6572	1.963e-06
ENSG00000102290	ENST00000298274	PCDH11X	protocadherin 11 X-linked [Source:HGNC Symbol;Acc:HGNC:8656]	0.6571	1
ENSG00000133937	ENST00000238558	GSC	goosecoid homeobox [Source:HGNC Symbol;Acc:HGNC:4612]	0.6571	1
ENSG00000257008	ENST00000335666	GPR142	G protein-coupled receptor 142 [Source:HGNC Symbol;Acc:HGNC:20088]	0.6571	1
ENSG00000170608	ENST00000302177	FOXA3	forkhead box A3 [Source:HGNC Symbol;Acc:HGNC:5023]	0.6566	1
ENSG00000120057	ENST00000266066	SFRP5	secreted frizzled related protein 5 [Source:HGNC Symbol;Acc:HGNC:10779]	0.6553	1
ENSG00000168070	ENST00000301896	MAJIN	membrane anchored junction protein [Source:HGNC Symbol;Acc:HGNC:27441]	0.6548	1
ENSG00000152256	ENST00000282077	PDK1	pyruvate dehydrogenase kinase 1 [Source:HGNC Symbol;Acc:HGNC:8809]	0.6547	0.002163
ENSG00000185313	ENST00000449082	SCN10A	sodium voltage-gated channel alpha subunit 10 [Source:HGNC Symbol;Acc:HGNC:10582]	0.6546	1
ENSG00000076706	ENST00000264036	MCAM	melanoma cell adhesion molecule [Source:HGNC Symbol;Acc:HGNC:6934]	0.6544	0.07984
ENSG00000203757	ENST00000368145	OR6K3	olfactory receptor family 6 subfamily K member 3 [Source:HGNC Symbol;Acc:HGNC:15030]	0.6537	0.7378
ENSG00000110492	ENST00000359803	MDK	midkine (neurite growth-promoting factor 2) [Source:HGNC Symbol;Acc:HGNC:6972]	0.6532	0.01303
ENSG00000172578	ENST00000341319	KLHL6	kelch like family member 6 [Source:HGNC Symbol;Acc:HGNC:18653]	0.6531	2.23e-11
ENSG00000100368	ENST00000262825	CSF2RB	colony stimulating factor 2 receptor beta common subunit [Source:HGNC Symbol;Acc:HGNC:2436]	0.6528	2.118e-08
ENSG00000151790	ENST00000503634	TDO2	tryptophan 2,3-dioxygenase [Source:HGNC Symbol;Acc:HGNC:11708]	0.6528	0.2451
ENSG00000137947	ENST00000370500	GTF2B	general transcription factor IIB [Source:HGNC Symbol;Acc:HGNC:4648]	0.6527	2.168e-09
ENSG00000132958	ENST00000255310	TPTE2	transmembrane phosphoinositide 3-phosphatase and tensin homolog 2 [Source:HGNC Symbol;Acc:HGNC:17299]	0.6525	1
ENSG00000116983	ENST00000372844	HPCAL4	hippocalcin like 4 [Source:HGNC Symbol;Acc:HGNC:18212]	0.652	0.6144
ENSG00000165807	ENST00000298705	PPP1R36	protein phosphatase 1 regulatory subunit 36 [Source:HGNC Symbol;Acc:HGNC:20097]	0.6519	1
ENSG00000121900	ENST00000329151	TMEM54	transmembrane protein 54 [Source:HGNC Symbol;Acc:HGNC:24143]	0.651	0.5264
ENSG00000164123	ENST00000434826	C4orf45	chromosome 4 open reading frame 45 [Source:HGNC Symbol;Acc:HGNC:26342]	0.6509	0.734
ENSG00000123609	ENST00000243346	NMI	N-myc and STAT interactor [Source:HGNC Symbol;Acc:HGNC:7854]	0.6508	3.53e-05
ENSG00000133475	ENST00000401924	GGT2	gamma-glutamyltransferase 2 [Source:HGNC Symbol;Acc:HGNC:4251]	0.6508	0.005488
ENSG00000027869	ENST00000368198	SH2D2A	SH2 domain containing 2A [Source:HGNC Symbol;Acc:HGNC:10821]	0.6506	3.199e-06
ENSG00000160472	ENST00000291934	TMEM190	transmembrane protein 190 [Source:HGNC Symbol;Acc:HGNC:29632]	0.6503	1
ENSG00000168447	ENST00000307331	SCNN1B	sodium channel epithelial 1 beta subunit [Source:HGNC Symbol;Acc:HGNC:10600]	0.6503	1
ENSG00000108702	ENST00000225842	CCL1	C-C motif chemokine ligand 1 [Source:HGNC Symbol;Acc:HGNC:10609]	0.6493	0.1695
ENSG00000138755	ENST00000264888	CXCL9	C-X-C motif chemokine ligand 9 [Source:HGNC Symbol;Acc:HGNC:7098]	0.6493	9.832e-05
ENSG00000112378	ENST00000421351	PERP	PERP, TP53 apoptosis effector [Source:HGNC Symbol;Acc:HGNC:17637]	0.6492	0.006139
ENSG00000054523	ENST00000263934	KIF1B	kinesin family member 1B [Source:HGNC Symbol;Acc:HGNC:16636]	0.6475	2.396e-08
ENSG00000132692	ENST00000329117	BCAN	brevican [Source:HGNC Symbol;Acc:HGNC:23059]	0.6469	0.3155
ENSG00000066583	ENST00000173527	ISOC1	isochorismatase domain containing 1 [Source:HGNC Symbol;Acc:HGNC:24254]	0.6467	1.842e-06
ENSG00000127399	ENST00000323078	LRRC61	leucine rich repeat containing 61 [Source:HGNC Symbol;Acc:HGNC:21704]	0.6463	0.005536
ENSG00000113389	ENST00000265074	NPR3	natriuretic peptide receptor 3 [Source:HGNC Symbol;Acc:HGNC:7945]	0.6462	1
ENSG00000123500	ENST00000243222	COL10A1	collagen type X alpha 1 chain [Source:HGNC Symbol;Acc:HGNC:2185]	0.6459	1
ENSG00000177426	ENST00000330513	TGIF1	TGFB induced factor homeobox 1 [Source:HGNC Symbol;Acc:HGNC:11776]	0.6459	2.523e-08
ENSG00000196188	ENST00000358184	CTSE	cathepsin E [Source:HGNC Symbol;Acc:HGNC:2530]	0.6457	0.6831
ENSG00000196778	ENST00000307632	OR52K1	olfactory receptor family 52 subfamily K member 1 [Source:HGNC Symbol;Acc:HGNC:15222]	0.6452	1
ENSG00000101333	ENST00000278655	PLCB4	phospholipase C beta 4 [Source:HGNC Symbol;Acc:HGNC:9059]	0.6449	0.2937
ENSG00000164164	ENST00000447906	OTUD4	OTU deubiquitinase 4 [Source:HGNC Symbol;Acc:HGNC:24949]	0.6445	1.72e-07
ENSG00000188996	ENST00000380907	HUS1B	HUS1 checkpoint clamp component B [Source:HGNC Symbol;Acc:HGNC:16485]	0.6443	0.5381
ENSG00000143479	ENST00000367106	DYRK3	dual specificity tyrosine phosphorylation regulated kinase 3 [Source:HGNC Symbol;Acc:HGNC:3094]	0.644	0.01174
ENSG00000213413	ENST00000317271	PVRIG	poliovirus receptor related immunoglobulin domain containing [Source:HGNC Symbol;Acc:HGNC:32190]	0.6425	0.5025
ENSG00000253485	ENST00000518069	PCDHGA5	protocadherin gamma subfamily A, 5 [Source:HGNC Symbol;Acc:HGNC:8703]	0.6407	0.6554
ENSG00000235750	ENST00000423313	KIAA0040	KIAA0040 [Source:HGNC Symbol;Acc:HGNC:28950]	0.6402	1.326e-07
ENSG00000204978	ENST00000378187	ERICH4	glutamate rich 4 [Source:HGNC Symbol;Acc:HGNC:34497]	0.6394	1
ENSG00000144229	ENST00000272643	THSD7B	thrombospondin type 1 domain containing 7B [Source:HGNC Symbol;Acc:HGNC:29348]	0.639	1
ENSG00000048545	ENST00000053469	GUCA1A	guanylate cyclase activator 1A [Source:HGNC Symbol;Acc:HGNC:4678]	0.6387	1
ENSG00000110852	ENST00000228438	CLEC2B	C-type lectin domain family 2 member B [Source:HGNC Symbol;Acc:HGNC:2053]	0.6385	0.0004774
ENSG00000144426	ENST00000414576	NBEAL1	neurobeachin like 1 [Source:HGNC Symbol;Acc:HGNC:20681]	0.6379	0.001065
ENSG00000057252	ENST00000367619	SOAT1	sterol O-acyltransferase 1 [Source:HGNC Symbol;Acc:HGNC:11177]	0.6378	2.115e-16
ENSG00000069812	ENST00000377834	HES2	hes family bHLH transcription factor 2 [Source:HGNC Symbol;Acc:HGNC:16005]	0.6374	0.09349
ENSG00000189060	ENST00000340857	H1F0	H1 histone family member 0 [Source:HGNC Symbol;Acc:HGNC:4714]	0.6374	5.894e-11
ENSG00000170122	ENST00000382500	FOXD4	forkhead box D4 [Source:HGNC Symbol;Acc:HGNC:3805]	0.6363	0.4372
ENSG00000006634	ENST00000265728	DBF4	DBF4 zinc finger [Source:HGNC Symbol;Acc:HGNC:17364]	0.6361	0.02275
ENSG00000134201	ENST00000256593	GSTM5	glutathione S-transferase mu 5 [Source:HGNC Symbol;Acc:HGNC:4637]	0.636	1
ENSG00000111875	ENST00000229595	ASF1A	anti-silencing function 1A histone chaperone [Source:HGNC Symbol;Acc:HGNC:20995]	0.6359	0.0006169
ENSG00000135253	ENST00000460528	KCP	kielin/chordin-like protein [Source:HGNC Symbol;Acc:HGNC:17585]	0.6354	0.002954
ENSG00000124789	ENST00000262077	NUP153	nucleoporin 153 [Source:HGNC Symbol;Acc:HGNC:8062]	0.6353	2.747e-05
ENSG00000175229	ENST00000312006	GAL3ST3	galactose-3-O-sulfotransferase 3 [Source:HGNC Symbol;Acc:HGNC:24144]	0.635	1
ENSG00000255221	ENST00000375707	CARD17	caspase recruitment domain family member 17 [Source:HGNC Symbol;Acc:HGNC:33827]	0.6348	0.6536
ENSG00000102580	ENST00000376795	DNAJC3	DnaJ heat shock protein family (Hsp40) member C3 [Source:HGNC Symbol;Acc:HGNC:9439]	0.6343	9.356e-09
ENSG00000148498	ENST00000340077	PARD3	par-3 family cell polarity regulator [Source:HGNC Symbol;Acc:HGNC:16051]	0.6339	0.3883
ENSG00000149289	ENST00000278590	ZC3H12C	zinc finger CCCH-type containing 12C [Source:HGNC Symbol;Acc:HGNC:29362]	0.6334	1.663e-12
ENSG00000041357	ENST00000044462	PSMA4	proteasome subunit alpha 4 [Source:HGNC Symbol;Acc:HGNC:9533]	0.6333	4.067e-07
ENSG00000145740	ENST00000380860	SLC30A5	solute carrier family 30 member 5 [Source:HGNC Symbol;Acc:HGNC:19089]	0.6327	1.723e-06
ENSG00000008300	ENST00000164024	CELSR3	cadherin EGF LAG seven-pass G-type receptor 3 [Source:HGNC Symbol;Acc:HGNC:3230]	0.6326	0.0001052
ENSG00000115170	ENST00000263640	ACVR1	activin A receptor type 1 [Source:HGNC Symbol;Acc:HGNC:171]	0.6326	1.35e-06
ENSG00000008438	ENST00000008938	PGLYRP1	peptidoglycan recognition protein 1 [Source:HGNC Symbol;Acc:HGNC:8904]	0.6317	1
ENSG00000102524	ENST00000375887	TNFSF13B	tumor necrosis factor superfamily member 13b [Source:HGNC Symbol;Acc:HGNC:11929]	0.6314	9.246e-06
ENSG00000106804	ENST00000223642	C5	complement C5 [Source:HGNC Symbol;Acc:HGNC:1331]	0.6313	0.005836
ENSG00000023608	ENST00000216294	SNAPC1	small nuclear RNA activating complex polypeptide 1 [Source:HGNC Symbol;Acc:HGNC:11134]	0.6311	0.0007792
ENSG00000138685	ENST00000264498	FGF2	fibroblast growth factor 2 [Source:HGNC Symbol;Acc:HGNC:3676]	0.631	0.5367
ENSG00000167195	ENST00000300576	GOLGA6C	golgin A6 family member C [Source:HGNC Symbol;Acc:HGNC:32206]	0.6309	0.5264
ENSG00000138741	ENST00000264811	TRPC3	transient receptor potential cation channel subfamily C member 3 [Source:HGNC Symbol;Acc:HGNC:12335]	0.6302	0.5582
ENSG00000144407	ENST00000272847	PTH2R	parathyroid hormone 2 receptor [Source:HGNC Symbol;Acc:HGNC:9609]	0.629	1
ENSG00000197323	ENST00000358465	TRIM33	tripartite motif containing 33 [Source:HGNC Symbol;Acc:HGNC:16290]	0.6289	3.543e-05
ENSG00000141434	ENST00000269202	MEP1B	meprin A subunit beta [Source:HGNC Symbol;Acc:HGNC:7020]	0.6286	1
ENSG00000250510	ENST00000311268	GPR162	G protein-coupled receptor 162 [Source:HGNC Symbol;Acc:HGNC:16693]	0.6285	0.0005261
ENSG00000123600	ENST00000375258	METTL8	methyltransferase like 8 [Source:HGNC Symbol;Acc:HGNC:25856]	0.6282	5.587e-05
ENSG00000100156	ENST00000320521	SLC16A8	solute carrier family 16 member 8 [Source:HGNC Symbol;Acc:HGNC:16270]	0.6273	0.3068
ENSG00000170214	ENST00000306675	ADRA1B	adrenoceptor alpha 1B [Source:HGNC Symbol;Acc:HGNC:278]	0.6268	1
ENSG00000138028	ENST00000260595	CGREF1	cell growth regulator with EF-hand domain 1 [Source:HGNC Symbol;Acc:HGNC:16962]	0.6263	0.4791
ENSG00000172818	ENST00000335987	OVOL1	ovo like transcriptional repressor 1 [Source:HGNC Symbol;Acc:HGNC:8525]	0.6256	0.4231
ENSG00000198743	ENST00000381151	SLC5A3	solute carrier family 5 member 3 [Source:HGNC Symbol;Acc:HGNC:11038]	0.6254	2.485e-07
ENSG00000175106	ENST00000225576	TVP23C	trans-golgi network vesicle protein 23 homolog C [Source:HGNC Symbol;Acc:HGNC:30453]	0.6253	0.0001721
ENSG00000164162	ENST00000309439	ANAPC10	anaphase promoting complex subunit 10 [Source:HGNC Symbol;Acc:HGNC:24077]	0.625	0.001094
ENSG00000177888	ENST00000367405	ZBTB41	zinc finger and BTB domain containing 41 [Source:HGNC Symbol;Acc:HGNC:24819]	0.6243	5.667e-05
ENSG00000130779	ENST00000302528	CLIP1	CAP-Gly domain containing linker protein 1 [Source:HGNC Symbol;Acc:HGNC:10461]	0.6242	6.79e-11
ENSG00000099860	ENST00000215631	GADD45B	growth arrest and DNA damage inducible beta [Source:HGNC Symbol;Acc:HGNC:4096]	0.624	0.004758
ENSG00000174844	ENST00000311202	DNAH12	dynein axonemal heavy chain 12 [Source:HGNC Symbol;Acc:HGNC:2943]	0.6239	1
ENSG00000241484	ENST00000336963	ARHGAP8	Rho GTPase activating protein 8 [Source:HGNC Symbol;Acc:HGNC:677]	0.6235	0.5787
ENSG00000178804	ENST00000324382	H1FOO	H1 histone family member O, oocyte specific [Source:HGNC Symbol;Acc:HGNC:18463]	0.6234	1
ENSG00000135842	ENST00000367511	FAM129A	family with sequence similarity 129 member A [Source:HGNC Symbol;Acc:HGNC:16784]	0.6231	1.473e-07
ENSG00000196408	ENST00000354249	NOXO1	NADPH oxidase organizer 1 [Source:HGNC Symbol;Acc:HGNC:19404]	0.6213	0.249
ENSG00000107147	ENST00000263604	KCNT1	potassium sodium-activated channel subfamily T member 1 [Source:HGNC Symbol;Acc:HGNC:18865]	0.6212	0.5528
ENSG00000119737	ENST00000394705	GPR75	G protein-coupled receptor 75 [Source:HGNC Symbol;Acc:HGNC:4526]	0.6202	0.08659
ENSG00000171124	ENST00000303225	FUT3	fucosyltransferase 3 (Lewis blood group) [Source:HGNC Symbol;Acc:HGNC:4014]	0.6197	1
ENSG00000136861	ENST00000349780	CDK5RAP2	CDK5 regulatory subunit associated protein 2 [Source:HGNC Symbol;Acc:HGNC:18672]	0.6196	2.926e-05
ENSG00000163931	ENST00000296289	TKT	transketolase [Source:HGNC Symbol;Acc:HGNC:11834]	0.6185	6.17e-07
ENSG00000106537	ENST00000262067	TSPAN13	tetraspanin 13 [Source:HGNC Symbol;Acc:HGNC:21643]	0.6183	0.07869
ENSG00000164742	ENST00000297323	ADCY1	adenylate cyclase 1 [Source:HGNC Symbol;Acc:HGNC:232]	0.617	0.4206
ENSG00000172432	ENST00000307114	GTPBP2	GTP binding protein 2 [Source:HGNC Symbol;Acc:HGNC:4670]	0.6169	2.84e-10
ENSG00000184307	ENST00000330212	ZDHHC23	zinc finger DHHC-type containing 23 [Source:HGNC Symbol;Acc:HGNC:28654]	0.6169	0.06213
ENSG00000149346	ENST00000334534	SLX4IP	SLX4 interacting protein [Source:HGNC Symbol;Acc:HGNC:16225]	0.6168	0.03171
ENSG00000130303	ENST00000252593	BST2	bone marrow stromal cell antigen 2 [Source:HGNC Symbol;Acc:HGNC:1119]	0.6167	5.347e-05
ENSG00000111647	ENST00000279907	UHRF1BP1L	UHRF1 binding protein 1 like [Source:HGNC Symbol;Acc:HGNC:29102]	0.6166	5.824e-06
ENSG00000167880	ENST00000301607	EVPL	envoplakin [Source:HGNC Symbol;Acc:HGNC:3503]	0.6162	0.705
ENSG00000178852	ENST00000331493	EFCAB13	EF-hand calcium binding domain 13 [Source:HGNC Symbol;Acc:HGNC:26864]	0.6158	0.02524
ENSG00000050628	ENST00000306666	PTGER3	prostaglandin E receptor 3 [Source:HGNC Symbol;Acc:HGNC:9595]	0.6157	1
ENSG00000204420	ENST00000375804	C6orf25	chromosome 6 open reading frame 25 [Source:HGNC Symbol;Acc:HGNC:13937]	0.615	0.6508
ENSG00000182379	ENST00000349394	NXPH4	neurexophilin 4 [Source:HGNC Symbol;Acc:HGNC:8078]	0.6148	0.3099
ENSG00000233816	ENST00000449498	IFNA13	interferon alpha 13 [Source:HGNC Symbol;Acc:HGNC:5419]	0.6147	1
ENSG00000251322	ENST00000262795	SHANK3	SH3 and multiple ankyrin repeat domains 3 [Source:HGNC Symbol;Acc:HGNC:14294]	0.6144	1
ENSG00000172551	ENST00000308796	MUCL1	mucin like 1 [Source:HGNC Symbol;Acc:HGNC:30588]	0.6142	0.6964
ENSG00000133106	ENST00000313624	EPSTI1	epithelial stromal interaction 1 [Source:HGNC Symbol;Acc:HGNC:16465]	0.6134	0.001699
ENSG00000145911	ENST00000274605	N4BP3	NEDD4 binding protein 3 [Source:HGNC Symbol;Acc:HGNC:29852]	0.6132	0.06497
ENSG00000081041	ENST00000296031	CXCL2	C-X-C motif chemokine ligand 2 [Source:HGNC Symbol;Acc:HGNC:4603]	0.6129	0.002289
ENSG00000161594	ENST00000293303	KLHL10	kelch like family member 10 [Source:HGNC Symbol;Acc:HGNC:18829]	0.6108	0.613
ENSG00000132702	ENST00000255039	HAPLN2	hyaluronan and proteoglycan link protein 2 [Source:HGNC Symbol;Acc:HGNC:17410]	0.61	1
ENSG00000144224	ENST00000272638	UBXN4	UBX domain protein 4 [Source:HGNC Symbol;Acc:HGNC:14860]	0.6096	3.434e-07
ENSG00000197324	ENST00000359591	LRP10	LDL receptor related protein 10 [Source:HGNC Symbol;Acc:HGNC:14553]	0.6094	1.398e-10
ENSG00000006747	ENST00000297029	SCIN	scinderin [Source:HGNC Symbol;Acc:HGNC:21695]	0.6092	0.2134
ENSG00000131668	ENST00000253968	BARX1	BARX homeobox 1 [Source:HGNC Symbol;Acc:HGNC:955]	0.6084	1
ENSG00000044574	ENST00000324460	HSPA5	heat shock protein family A (Hsp70) member 5 [Source:HGNC Symbol;Acc:HGNC:5238]	0.6082	0.1767
ENSG00000157335	ENST00000314151	CLEC18C	C-type lectin domain family 18 member C [Source:HGNC Symbol;Acc:HGNC:28538]	0.6081	0.351
ENSG00000132639	ENST00000254976	SNAP25	synaptosome associated protein 25 [Source:HGNC Symbol;Acc:HGNC:11132]	0.6074	0.52
ENSG00000145362	ENST00000264366	ANK2	ankyrin 2 [Source:HGNC Symbol;Acc:HGNC:493]	0.6069	0.01526
ENSG00000151150	ENST00000280772	ANK3	ankyrin 3 [Source:HGNC Symbol;Acc:HGNC:494]	0.6067	0.1042
ENSG00000180061	ENST00000326652	TMEM150B	transmembrane protein 150B [Source:HGNC Symbol;Acc:HGNC:34415]	0.606	5.542e-05
ENSG00000188906	ENST00000298910	LRRK2	leucine rich repeat kinase 2 [Source:HGNC Symbol;Acc:HGNC:18618]	0.6056	0.01276
ENSG00000154640	ENST00000339775	BTG3	BTG anti-proliferation factor 3 [Source:HGNC Symbol;Acc:HGNC:1132]	0.6055	0.0002237
ENSG00000143322	ENST00000344730	ABL2	ABL proto-oncogene 2, non-receptor tyrosine kinase [Source:HGNC Symbol;Acc:HGNC:77]	0.6053	1.744e-12
ENSG00000164327	ENST00000296782	RICTOR	RPTOR independent companion of MTOR complex 2 [Source:HGNC Symbol;Acc:HGNC:28611]	0.6053	0.0005432
ENSG00000169684	ENST00000299565	CHRNA5	cholinergic receptor nicotinic alpha 5 subunit [Source:HGNC Symbol;Acc:HGNC:1959]	0.604	0.1522
ENSG00000198380	ENST00000357308	GFPT1	glutamine--fructose-6-phosphate transaminase 1 [Source:HGNC Symbol;Acc:HGNC:4241]	0.6027	9.148e-10
ENSG00000085662	ENST00000285930	AKR1B1	aldo-keto reductase family 1 member B [Source:HGNC Symbol;Acc:HGNC:381]	0.6021	1.894e-05
ENSG00000172216	ENST00000303004	CEBPB	CCAAT/enhancer binding protein beta [Source:HGNC Symbol;Acc:HGNC:1834]	0.602	6.23e-05
ENSG00000156194	ENST00000286719	PPEF2	protein phosphatase with EF-hand domain 2 [Source:HGNC Symbol;Acc:HGNC:9244]	0.6019	1
ENSG00000130066	ENST00000379251	SAT1	spermidine/spermine N1-acetyltransferase 1 [Source:HGNC Symbol;Acc:HGNC:10540]	0.6018	4.025e-06
ENSG00000163993	ENST00000296370	S100P	S100 calcium binding protein P [Source:HGNC Symbol;Acc:HGNC:10504]	0.6018	0.3981
ENSG00000101290	ENST00000379070	CDS2	CDP-diacylglycerol synthase 2 [Source:HGNC Symbol;Acc:HGNC:1801]	0.6015	8.845e-12
ENSG00000120885	ENST00000316403	CLU	clusterin [Source:HGNC Symbol;Acc:HGNC:2095]	0.6011	0.0321
ENSG00000214694	ENST00000398800	ARHGEF33	Rho guanine nucleotide exchange factor 33 [Source:HGNC Symbol;Acc:HGNC:37252]	0.6008	0.414
ENSG00000113615	ENST00000322887	SEC24A	SEC24 homolog A, COPII coat complex component [Source:HGNC Symbol;Acc:HGNC:10703]	0.6005	1.133e-10
ENSG00000150667	ENST00000350221	FSIP1	fibrous sheath interacting protein 1 [Source:HGNC Symbol;Acc:HGNC:21674]	0.6001	0.2573
ENSG00000166813	ENST00000394412	KIF7	kinesin family member 7 [Source:HGNC Symbol;Acc:HGNC:30497]	0.6	0.1299
ENSG00000112299	ENST00000367928	VNN1	vanin 1 [Source:HGNC Symbol;Acc:HGNC:12705]	0.5997	0.0003714
ENSG00000187902	ENST00000376325	SHISA7	shisa family member 7 [Source:HGNC Symbol;Acc:HGNC:35409]	0.5996	0.6798
ENSG00000183873	ENST00000327956	SCN5A	sodium voltage-gated channel alpha subunit 5 [Source:HGNC Symbol;Acc:HGNC:10593]	0.5995	1
ENSG00000149483	ENST00000278826	TMEM138	transmembrane protein 138 [Source:HGNC Symbol;Acc:HGNC:26944]	0.5993	4.737e-06
ENSG00000187045	ENST00000346753	TMPRSS6	transmembrane protease, serine 6 [Source:HGNC Symbol;Acc:HGNC:16517]	0.5992	0.3317
ENSG00000087116	ENST00000251582	ADAMTS2	ADAM metallopeptidase with thrombospondin type 1 motif 2 [Source:HGNC Symbol;Acc:HGNC:218]	0.5987	0.2359
ENSG00000165023	ENST00000375765	DIRAS2	DIRAS family GTPase 2 [Source:HGNC Symbol;Acc:HGNC:19323]	0.5986	0.2605
ENSG00000080007	ENST00000370336	DDX43	DEAD-box helicase 43 [Source:HGNC Symbol;Acc:HGNC:18677]	0.5985	0.2912
ENSG00000196505	ENST00000369442	GDAP2	ganglioside induced differentiation associated protein 2 [Source:HGNC Symbol;Acc:HGNC:18010]	0.5974	4.597e-06
ENSG00000102804	ENST00000261489	TSC22D1	TSC22 domain family member 1 [Source:HGNC Symbol;Acc:HGNC:16826]	0.5965	1.117e-05
ENSG00000136695	ENST00000346807	IL36RN	interleukin 36 receptor antagonist [Source:HGNC Symbol;Acc:HGNC:15561]	0.5965	1
ENSG00000108771	ENST00000251642	DHX58	DExH-box helicase 58 [Source:HGNC Symbol;Acc:HGNC:29517]	0.5963	0.004348
ENSG00000184675	ENST00000330258	AMER1	APC membrane recruitment protein 1 [Source:HGNC Symbol;Acc:HGNC:26837]	0.5962	1.143e-06
ENSG00000084676	ENST00000288599	NCOA1	nuclear receptor coactivator 1 [Source:HGNC Symbol;Acc:HGNC:7668]	0.5959	5.421e-05
ENSG00000126460	ENST00000246794	PRRG2	proline rich and Gla domain 2 [Source:HGNC Symbol;Acc:HGNC:9470]	0.5959	0.4243
ENSG00000197980	ENST00000356539	LEKR1	leucine, glutamate and lysine rich 1 [Source:HGNC Symbol;Acc:HGNC:33765]	0.5958	1
ENSG00000124731	ENST00000244709	TREM1	triggering receptor expressed on myeloid cells 1 [Source:HGNC Symbol;Acc:HGNC:17760]	0.5957	0.06459
ENSG00000160460	ENST00000338932	SPTBN4	spectrin beta, non-erythrocytic 4 [Source:HGNC Symbol;Acc:HGNC:14896]	0.5953	0.01363
ENSG00000176383	ENST00000324189	B3GNT4	UDP-GlcNAc:betaGal beta-1,3-N-acetylglucosaminyltransferase 4 [Source:HGNC Symbol;Acc:HGNC:15683]	0.5948	0.723
ENSG00000166750	ENST00000299977	SLFN5	schlafen family member 5 [Source:HGNC Symbol;Acc:HGNC:28286]	0.5947	0.0006421
ENSG00000043143	ENST00000282605	JADE2	jade family PHD finger 2 [Source:HGNC Symbol;Acc:HGNC:22984]	0.5938	0.0004741
ENSG00000130813	ENST00000253110	C19orf66	chromosome 19 open reading frame 66 [Source:HGNC Symbol;Acc:HGNC:25649]	0.5936	5.49e-05
ENSG00000128310	ENST00000249041	GALR3	galanin receptor 3 [Source:HGNC Symbol;Acc:HGNC:4134]	0.5934	1
ENSG00000158055	ENST00000236255	GRHL3	grainyhead like transcription factor 3 [Source:HGNC Symbol;Acc:HGNC:25839]	0.5932	0.5974
ENSG00000204532	ENST00000376267	ZSCAN5C	zinc finger and SCAN domain containing 5C [Source:HGNC Symbol;Acc:HGNC:34294]	0.5929	0.501
ENSG00000100226	ENST00000216044	GTPBP1	GTP binding protein 1 [Source:HGNC Symbol;Acc:HGNC:4669]	0.5927	6.788e-09
ENSG00000104689	ENST00000221132	TNFRSF10A	TNF receptor superfamily member 10a [Source:HGNC Symbol;Acc:HGNC:11904]	0.5925	0.001047
ENSG00000133818	ENST00000256196	RRAS2	related RAS viral (r-ras) oncogene homolog 2 [Source:HGNC Symbol;Acc:HGNC:17271]	0.5917	0.01962
ENSG00000157150	ENST00000287814	TIMP4	TIMP metallopeptidase inhibitor 4 [Source:HGNC Symbol;Acc:HGNC:11823]	0.5917	0.3414
ENSG00000149571	ENST00000525144	KIRREL3	kin of IRRE like 3 (Drosophila) [Source:HGNC Symbol;Acc:HGNC:23204]	0.5915	0.5905
ENSG00000011332	ENST00000355526	DPF1	double PHD fingers 1 [Source:HGNC Symbol;Acc:HGNC:20225]	0.5912	1
ENSG00000166478	ENST00000299606	ZNF143	zinc finger protein 143 [Source:HGNC Symbol;Acc:HGNC:12928]	0.591	0.0002097
ENSG00000138018	ENST00000260585	SELENOI	selenoprotein I [Source:HGNC Symbol;Acc:HGNC:29361]	0.5909	3.144e-08
ENSG00000164825	ENST00000297439	DEFB1	defensin beta 1 [Source:HGNC Symbol;Acc:HGNC:2766]	0.5903	0.5993
ENSG00000128578	ENST00000249344	STRIP2	striatin interacting protein 2 [Source:HGNC Symbol;Acc:HGNC:22209]	0.5896	0.1204
ENSG00000105784	ENST00000312373	RUNDC3B	RUN domain containing 3B [Source:HGNC Symbol;Acc:HGNC:30286]	0.5894	0.5919
ENSG00000173728	ENST00000308105	C1orf100	chromosome 1 open reading frame 100 [Source:HGNC Symbol;Acc:HGNC:30435]	0.5893	0.5689
ENSG00000168589	ENST00000305904	DYNLRB2	dynein light chain roadblock-type 2 [Source:HGNC Symbol;Acc:HGNC:15467]	0.589	0.6747
ENSG00000106299	ENST00000223023	WASL	Wiskott-Aldrich syndrome like [Source:HGNC Symbol;Acc:HGNC:12735]	0.5889	0.0005592
ENSG00000181036	ENST00000321935	FCRL6	Fc receptor like 6 [Source:HGNC Symbol;Acc:HGNC:31910]	0.5881	9.399e-05
ENSG00000013374	ENST00000413040	NUB1	negative regulator of ubiquitin like proteins 1 [Source:HGNC Symbol;Acc:HGNC:17623]	0.5879	4.067e-06
ENSG00000068976	ENST00000164139	PYGM	phosphorylase, glycogen, muscle [Source:HGNC Symbol;Acc:HGNC:9726]	0.5879	0.3298
ENSG00000152611	ENST00000397366	CAPSL	calcyphosine like [Source:HGNC Symbol;Acc:HGNC:28375]	0.5874	1
ENSG00000082996	ENST00000344229	RNF13	ring finger protein 13 [Source:HGNC Symbol;Acc:HGNC:10057]	0.5873	1.512e-05
ENSG00000107021	ENST00000223865	TBC1D13	TBC1 domain family member 13 [Source:HGNC Symbol;Acc:HGNC:25571]	0.5871	2.887e-11
ENSG00000165997	ENST00000377275	ARL5B	ADP ribosylation factor like GTPase 5B [Source:HGNC Symbol;Acc:HGNC:23052]	0.5863	0.001812
ENSG00000049768	ENST00000376197	FOXP3	forkhead box P3 [Source:HGNC Symbol;Acc:HGNC:6106]	0.5862	0.05369
ENSG00000086289	ENST00000199448	EPDR1	ependymin related 1 [Source:HGNC Symbol;Acc:HGNC:17572]	0.5861	5.294e-05
ENSG00000176884	ENST00000350902	GRIN1	glutamate ionotropic receptor NMDA type subunit 1 [Source:HGNC Symbol;Acc:HGNC:4584]	0.586	0.5865
ENSG00000197019	ENST00000357949	SERTAD1	SERTA domain containing 1 [Source:HGNC Symbol;Acc:HGNC:17932]	0.5859	2.196e-07
ENSG00000237289	ENST00000300283	CKMT1B	creatine kinase, mitochondrial 1B [Source:HGNC Symbol;Acc:HGNC:1995]	0.585	0.478
ENSG00000179407	ENST00000319153	DNAJB8	DnaJ heat shock protein family (Hsp40) member B8 [Source:HGNC Symbol;Acc:HGNC:23699]	0.5844	1
ENSG00000159256	ENST00000400485	MORC3	MORC family CW-type zinc finger 3 [Source:HGNC Symbol;Acc:HGNC:23572]	0.5843	0.0001556
ENSG00000085831	ENST00000262675	TTC39A	tetratricopeptide repeat domain 39A [Source:HGNC Symbol;Acc:HGNC:18657]	0.5841	0.1953
ENSG00000096968	ENST00000381652	JAK2	Janus kinase 2 [Source:HGNC Symbol;Acc:HGNC:6192]	0.584	0.0003728
ENSG00000170128	ENST00000304244	GPR25	G protein-coupled receptor 25 [Source:HGNC Symbol;Acc:HGNC:4480]	0.584	1
ENSG00000163462	ENST00000334634	TRIM46	tripartite motif containing 46 [Source:HGNC Symbol;Acc:HGNC:19019]	0.5839	0.01148
ENSG00000168060	ENST00000340252	NAALADL1	N-acetylated alpha-linked acidic dipeptidase like 1 [Source:HGNC Symbol;Acc:HGNC:23536]	0.5837	0.01473
ENSG00000163939	ENST00000296302	PBRM1	polybromo 1 [Source:HGNC Symbol;Acc:HGNC:30064]	0.5836	1.793e-05
ENSG00000198795	ENST00000361524	ZNF521	zinc finger protein 521 [Source:HGNC Symbol;Acc:HGNC:24605]	0.5831	0.759
ENSG00000108352	ENST00000264644	RAPGEFL1	Rap guanine nucleotide exchange factor like 1 [Source:HGNC Symbol;Acc:HGNC:17428]	0.583	0.005613
ENSG00000101888	ENST00000218004	NXT2	nuclear transport factor 2 like export factor 2 [Source:HGNC Symbol;Acc:HGNC:18151]	0.5829	0.002565
ENSG00000104055	ENST00000220420	TGM5	transglutaminase 5 [Source:HGNC Symbol;Acc:HGNC:11781]	0.5828	0.7614
ENSG00000188263	ENST00000341280	IL17REL	interleukin 17 receptor E like [Source:HGNC Symbol;Acc:HGNC:33808]	0.5822	0.6983
ENSG00000167103	ENST00000300432	PIP5KL1	phosphatidylinositol-4-phosphate 5-kinase like 1 [Source:HGNC Symbol;Acc:HGNC:28711]	0.5816	0.4984
ENSG00000212124	ENST00000390673	TAS2R19	taste 2 receptor member 19 [Source:HGNC Symbol;Acc:HGNC:19108]	0.5811	1
ENSG00000111405	ENST00000229003	ENDOU	endonuclease, poly(U) specific [Source:HGNC Symbol;Acc:HGNC:14369]	0.581	0.2488
ENSG00000179412	ENST00000323770	HNRNPCL4	heterogeneous nuclear ribonucleoprotein C-like 4 [Source:HGNC Symbol;Acc:HGNC:51333]	0.5805	1
ENSG00000113946	ENST00000264734	CLDN16	claudin 16 [Source:HGNC Symbol;Acc:HGNC:2037]	0.5803	1
ENSG00000186710	ENST00000335621	CFAP73	cilia and flagella associated protein 73 [Source:HGNC Symbol;Acc:HGNC:37100]	0.5797	0.5542
ENSG00000172331	ENST00000344924	BPGM	bisphosphoglycerate mutase [Source:HGNC Symbol;Acc:HGNC:1093]	0.5792	0.0003633
ENSG00000181240	ENST00000321510	SLC25A41	solute carrier family 25 member 41 [Source:HGNC Symbol;Acc:HGNC:28533]	0.5789	1
ENSG00000213085	ENST00000368099	CFAP45	cilia and flagella associated protein 45 [Source:HGNC Symbol;Acc:HGNC:17229]	0.5785	0.3354
ENSG00000128656	ENST00000295497	CHN1	chimerin 1 [Source:HGNC Symbol;Acc:HGNC:1943]	0.5783	0.1988
ENSG00000159208	ENST00000290363	CIART	circadian associated repressor of transcription [Source:HGNC Symbol;Acc:HGNC:25200]	0.5774	0.0347
ENSG00000157224	ENST00000287916	CLDN12	claudin 12 [Source:HGNC Symbol;Acc:HGNC:2034]	0.577	0.001471
ENSG00000232040	ENST00000452236	ZBED9	zinc finger BED-type containing 9 [Source:HGNC Symbol;Acc:HGNC:13851]	0.5769	0.6785
ENSG00000179058	ENST00000372478	C9orf50	chromosome 9 open reading frame 50 [Source:HGNC Symbol;Acc:HGNC:23677]	0.5765	1
ENSG00000174996	ENST00000316924	KLC2	kinesin light chain 2 [Source:HGNC Symbol;Acc:HGNC:20716]	0.5763	0.001856
ENSG00000232810	ENST00000449264	TNF	tumor necrosis factor [Source:HGNC Symbol;Acc:HGNC:11892]	0.5762	0.00386
ENSG00000178381	ENST00000316495	ZFAND2A	zinc finger AN1-type containing 2A [Source:HGNC Symbol;Acc:HGNC:28073]	0.5758	0.0009012
ENSG00000204388	ENST00000375650	HSPA1B	heat shock protein family A (Hsp70) member 1B [Source:HGNC Symbol;Acc:HGNC:5233]	0.5747	0.01021
ENSG00000165392	ENST00000298139	WRN	Werner syndrome RecQ like helicase [Source:HGNC Symbol;Acc:HGNC:12791]	0.5746	0.02267
ENSG00000136603	ENST00000259119	SKIL	SKI like proto-oncogene [Source:HGNC Symbol;Acc:HGNC:10897]	0.5743	0.001476
ENSG00000188674	ENST00000341287	C2orf80	chromosome 2 open reading frame 80 [Source:HGNC Symbol;Acc:HGNC:34352]	0.5738	0.7614
ENSG00000165006	ENST00000297661	UBAP1	ubiquitin associated protein 1 [Source:HGNC Symbol;Acc:HGNC:12461]	0.5736	5.212e-07
ENSG00000180336	ENST00000409122	MEIOC	meiosis specific with coiled-coil domain [Source:HGNC Symbol;Acc:HGNC:26670]	0.573	0.2866
ENSG00000135314	ENST00000257765	KHDC1	KH homology domain containing 1 [Source:HGNC Symbol;Acc:HGNC:21366]	0.5727	0.2184
ENSG00000150991	ENST00000339647	UBC	ubiquitin C [Source:HGNC Symbol;Acc:HGNC:12468]	0.5724	8.449e-05
ENSG00000186665	ENST00000334461	C17orf58	chromosome 17 open reading frame 58 [Source:HGNC Symbol;Acc:HGNC:27568]	0.5712	0.0004615
ENSG00000175161	ENST00000383699	CADM2	cell adhesion molecule 2 [Source:HGNC Symbol;Acc:HGNC:29849]	0.5706	1
ENSG00000197714	ENST00000360338	ZNF460	zinc finger protein 460 [Source:HGNC Symbol;Acc:HGNC:21628]	0.5698	0.02392
ENSG00000107281	ENST00000371600	NPDC1	neural proliferation, differentiation and control 1 [Source:HGNC Symbol;Acc:HGNC:7899]	0.5697	0.002276
ENSG00000136986	ENST00000259512	DERL1	derlin 1 [Source:HGNC Symbol;Acc:HGNC:28454]	0.5694	2.629e-08
ENSG00000114982	ENST00000354204	KANSL3	KAT8 regulatory NSL complex subunit 3 [Source:HGNC Symbol;Acc:HGNC:25473]	0.5691	9.345e-08
ENSG00000065809	ENST00000181796	FAM107B	family with sequence similarity 107 member B [Source:HGNC Symbol;Acc:HGNC:23726]	0.5689	0.0002211
ENSG00000153253	ENST00000283254	SCN3A	sodium voltage-gated channel alpha subunit 3 [Source:HGNC Symbol;Acc:HGNC:10590]	0.5687	0.6529
ENSG00000101850	ENST00000431126	GPR143	G protein-coupled receptor 143 [Source:HGNC Symbol;Acc:HGNC:20145]	0.5685	0.7117
ENSG00000166908	ENST00000354947	PIP4K2C	phosphatidylinositol-5-phosphate 4-kinase type 2 gamma [Source:HGNC Symbol;Acc:HGNC:23786]	0.5684	2.469e-09
ENSG00000125657	ENST00000245817	TNFSF9	tumor necrosis factor superfamily member 9 [Source:HGNC Symbol;Acc:HGNC:11939]	0.5683	0.003649
ENSG00000164291	ENST00000380009	ARSK	arylsulfatase family member K [Source:HGNC Symbol;Acc:HGNC:25239]	0.5682	0.001245
ENSG00000172869	ENST00000311085	DMXL1	Dmx like 1 [Source:HGNC Symbol;Acc:HGNC:2937]	0.5681	7.205e-08
ENSG00000069956	ENST00000261845	MAPK6	mitogen-activated protein kinase 6 [Source:HGNC Symbol;Acc:HGNC:6879]	0.5679	5.227e-09
ENSG00000155561	ENST00000285968	NUP205	nucleoporin 205 [Source:HGNC Symbol;Acc:HGNC:18658]	0.5678	4.322e-07
ENSG00000132823	ENST00000255174	OSER1	oxidative stress responsive serine rich 1 [Source:HGNC Symbol;Acc:HGNC:16105]	0.5674	3.925e-06
ENSG00000197536	ENST00000337752	C5orf56	chromosome 5 open reading frame 56 [Source:HGNC Symbol;Acc:HGNC:33838]	0.5674	0.0002875
ENSG00000114859	ENST00000265593	CLCN2	chloride voltage-gated channel 2 [Source:HGNC Symbol;Acc:HGNC:2020]	0.5673	0.01146
ENSG00000168280	ENST00000435030	KIF5C	kinesin family member 5C [Source:HGNC Symbol;Acc:HGNC:6325]	0.5672	0.06756
ENSG00000224940	ENST00000446477	PRRT4	proline rich transmembrane protein 4 [Source:HGNC Symbol;Acc:HGNC:37280]	0.5668	1
ENSG00000204147	ENST00000374006	ASAH2B	N-acylsphingosine amidohydrolase 2B [Source:HGNC Symbol;Acc:HGNC:23456]	0.5664	0.1322
ENSG00000120910	ENST00000240139	PPP3CC	protein phosphatase 3 catalytic subunit gamma [Source:HGNC Symbol;Acc:HGNC:9316]	0.566	2.603e-05
ENSG00000108671	ENST00000261712	PSMD11	proteasome 26S subunit, non-ATPase 11 [Source:HGNC Symbol;Acc:HGNC:9556]	0.5657	3.557e-11
ENSG00000133805	ENST00000295663	AMPD3	adenosine monophosphate deaminase 3 [Source:HGNC Symbol;Acc:HGNC:470]	0.5651	1.586e-07
ENSG00000163684	ENST00000295959	RPP14	ribonuclease P/MRP subunit p14 [Source:HGNC Symbol;Acc:HGNC:30327]	0.5651	0.5267
ENSG00000132563	ENST00000254901	REEP2	receptor accessory protein 2 [Source:HGNC Symbol;Acc:HGNC:17975]	0.5648	0.1386
ENSG00000157227	ENST00000311852	MMP14	matrix metallopeptidase 14 [Source:HGNC Symbol;Acc:HGNC:7160]	0.5648	2.715e-05
ENSG00000100385	ENST00000216223	IL2RB	interleukin 2 receptor subunit beta [Source:HGNC Symbol;Acc:HGNC:6009]	0.5647	0.001083
ENSG00000118777	ENST00000237612	ABCG2	ATP binding cassette subfamily G member 2 (Junior blood group) [Source:HGNC Symbol;Acc:HGNC:74]	0.5647	0.05618
ENSG00000174038	ENST00000312292	C9orf131	chromosome 9 open reading frame 131 [Source:HGNC Symbol;Acc:HGNC:31418]	0.5645	0.5246
ENSG00000228300	ENST00000409293	C19orf24	chromosome 19 open reading frame 24 [Source:HGNC Symbol;Acc:HGNC:26073]	0.5645	0.2249
ENSG00000187260	ENST00000334493	WDR86	WD repeat domain 86 [Source:HGNC Symbol;Acc:HGNC:28020]	0.5642	0.3147
ENSG00000239713	ENST00000407997	APOBEC3G	apolipoprotein B mRNA editing enzyme catalytic subunit 3G [Source:HGNC Symbol;Acc:HGNC:17357]	0.5642	2.452e-06
ENSG00000124159	ENST00000353917	MATN4	matrilin 4 [Source:HGNC Symbol;Acc:HGNC:6910]	0.564	0.688
ENSG00000148468	ENST00000378116	FAM171A1	family with sequence similarity 171 member A1 [Source:HGNC Symbol;Acc:HGNC:23522]	0.5632	0.2572
ENSG00000164930	ENST00000358755	FZD6	frizzled class receptor 6 [Source:HGNC Symbol;Acc:HGNC:4044]	0.563	0.004256
ENSG00000087237	ENST00000200676	CETP	cholesteryl ester transfer protein [Source:HGNC Symbol;Acc:HGNC:1869]	0.5627	0.1795
ENSG00000102781	ENST00000380615	KATNAL1	katanin catalytic subunit A1 like 1 [Source:HGNC Symbol;Acc:HGNC:28361]	0.5623	0.01368
ENSG00000063660	ENST00000264039	GPC1	glypican 1 [Source:HGNC Symbol;Acc:HGNC:4449]	0.5621	0.08725
ENSG00000124201	ENST00000371744	ZNFX1	zinc finger NFX1-type containing 1 [Source:HGNC Symbol;Acc:HGNC:29271]	0.5614	5.474e-08
ENSG00000170379	ENST00000357344	TCAF2	TRPM8 channel associated factor 2 [Source:HGNC Symbol;Acc:HGNC:26878]	0.5611	0.0009205
ENSG00000107863	ENST00000320481	ARHGAP21	Rho GTPase activating protein 21 [Source:HGNC Symbol;Acc:HGNC:23725]	0.5607	1.317e-05
ENSG00000168955	ENST00000304568	TM4SF20	transmembrane 4 L six family member 20 [Source:HGNC Symbol;Acc:HGNC:26230]	0.5606	1
ENSG00000057657	ENST00000369089	PRDM1	PR/SET domain 1 [Source:HGNC Symbol;Acc:HGNC:9346]	0.56	2.682e-05
ENSG00000197993	ENST00000355265	KEL	Kell blood group, metallo-endopeptidase [Source:HGNC Symbol;Acc:HGNC:6308]	0.56	0.002563
ENSG00000096384	ENST00000353801	HSP90AB1	heat shock protein 90 alpha family class B member 1 [Source:HGNC Symbol;Acc:HGNC:5258]	0.5598	8.117e-06
ENSG00000151952	ENST00000389441	TMEM132D	transmembrane protein 132D [Source:HGNC Symbol;Acc:HGNC:29411]	0.5595	1
ENSG00000175868	ENST00000324229	CALCB	calcitonin related polypeptide beta [Source:HGNC Symbol;Acc:HGNC:1438]	0.5595	1
ENSG00000185761	ENST00000330475	ADAMTSL5	ADAMTS like 5 [Source:HGNC Symbol;Acc:HGNC:27912]	0.5594	0.3807
ENSG00000186603	ENST00000334815	HPDL	4-hydroxyphenylpyruvate dioxygenase like [Source:HGNC Symbol;Acc:HGNC:28242]	0.5594	0.2765
ENSG00000129514	ENST00000250448	FOXA1	forkhead box A1 [Source:HGNC Symbol;Acc:HGNC:5021]	0.5585	0.7212
ENSG00000079337	ENST00000389212	RAPGEF3	Rap guanine nucleotide exchange factor 3 [Source:HGNC Symbol;Acc:HGNC:16629]	0.5583	0.0112
ENSG00000102245	ENST00000370628	CD40LG	CD40 ligand [Source:HGNC Symbol;Acc:HGNC:11935]	0.5581	0.0116
ENSG00000182223	ENST00000327939	ZAR1	zygote arrest 1 [Source:HGNC Symbol;Acc:HGNC:20436]	0.558	0.6445
ENSG00000188716	ENST00000338487	DUPD1	dual specificity phosphatase and pro isomerase domain containing 1 [Source:HGNC Symbol;Acc:HGNC:23481]	0.5576	1
ENSG00000105255	ENST00000221856	FSD1	fibronectin type III and SPRY domain containing 1 [Source:HGNC Symbol;Acc:HGNC:13745]	0.557	0.2302
ENSG00000114248	ENST00000264676	LRRC31	leucine rich repeat containing 31 [Source:HGNC Symbol;Acc:HGNC:26261]	0.5569	1
ENSG00000116717	ENST00000370985	GADD45A	growth arrest and DNA damage inducible alpha [Source:HGNC Symbol;Acc:HGNC:4095]	0.5569	0.05248
ENSG00000120322	ENST00000239444	PCDHB8	protocadherin beta 8 [Source:HGNC Symbol;Acc:HGNC:8693]	0.5569	1
ENSG00000177363	ENST00000317449	LRRN4CL	LRRN4 C-terminal like [Source:HGNC Symbol;Acc:HGNC:33724]	0.5569	1
ENSG00000185306	ENST00000333722	C12orf56	chromosome 12 open reading frame 56 [Source:HGNC Symbol;Acc:HGNC:26967]	0.5569	1
ENSG00000119878	ENST00000238892	CRIPT	CXXC repeat containing interactor of PDZ3 domain [Source:HGNC Symbol;Acc:HGNC:14312]	0.5568	0.0004445
ENSG00000204389	ENST00000375651	HSPA1A	heat shock protein family A (Hsp70) member 1A [Source:HGNC Symbol;Acc:HGNC:5232]	0.5566	0.01173
ENSG00000107372	ENST00000237937	ZFAND5	zinc finger AN1-type containing 5 [Source:HGNC Symbol;Acc:HGNC:13008]	0.5564	7.827e-06
ENSG00000196141	ENST00000358677	SPATS2L	spermatogenesis associated serine rich 2 like [Source:HGNC Symbol;Acc:HGNC:24574]	0.5564	1.157e-05
ENSG00000159197	ENST00000290310	KCNE2	potassium voltage-gated channel subfamily E regulatory subunit 2 [Source:HGNC Symbol;Acc:HGNC:6242]	0.556	1
ENSG00000214944	ENST00000296794	ARHGEF28	Rho guanine nucleotide exchange factor 28 [Source:HGNC Symbol;Acc:HGNC:30322]	0.5559	0.4325
ENSG00000197102	ENST00000360184	DYNC1H1	dynein cytoplasmic 1 heavy chain 1 [Source:HGNC Symbol;Acc:HGNC:2961]	0.5558	3.169e-09
ENSG00000023287	ENST00000025008	RB1CC1	RB1 inducible coiled-coil 1 [Source:HGNC Symbol;Acc:HGNC:15574]	0.5554	0.007468
ENSG00000100031	ENST00000248923	GGT1	gamma-glutamyltransferase 1 [Source:HGNC Symbol;Acc:HGNC:4250]	0.5547	1.365e-07
ENSG00000127481	ENST00000375218	UBR4	ubiquitin protein ligase E3 component n-recognin 4 [Source:HGNC Symbol;Acc:HGNC:30313]	0.5547	3.19e-10
ENSG00000143162	ENST00000370509	CREG1	cellular repressor of E1A stimulated genes 1 [Source:HGNC Symbol;Acc:HGNC:2351]	0.5547	4.725e-06
ENSG00000092621	ENST00000369407	PHGDH	phosphoglycerate dehydrogenase [Source:HGNC Symbol;Acc:HGNC:8923]	0.5545	0.1762
ENSG00000132677	ENST00000451864	RHBG	Rh family B glycoprotein (gene/pseudogene) [Source:HGNC Symbol;Acc:HGNC:14572]	0.5542	1
ENSG00000144712	ENST00000295989	CAND2	cullin associated and neddylation dissociated 2 (putative) [Source:HGNC Symbol;Acc:HGNC:30689]	0.5542	0.437
ENSG00000117595	ENST00000367021	IRF6	interferon regulatory factor 6 [Source:HGNC Symbol;Acc:HGNC:6121]	0.5538	0.2956
ENSG00000072274	ENST00000360110	TFRC	transferrin receptor [Source:HGNC Symbol;Acc:HGNC:11763]	0.5536	1.367e-07
ENSG00000135679	ENST00000258148	MDM2	MDM2 proto-oncogene [Source:HGNC Symbol;Acc:HGNC:6973]	0.553	0.0001898
ENSG00000024048	ENST00000372899	UBR2	ubiquitin protein ligase E3 component n-recognin 2 [Source:HGNC Symbol;Acc:HGNC:21289]	0.5529	1.551e-06
ENSG00000171681	ENST00000261168	ATF7IP	activating transcription factor 7 interacting protein [Source:HGNC Symbol;Acc:HGNC:20092]	0.5526	0.0006002
ENSG00000205784	ENST00000381781	ARRDC5	arrestin domain containing 5 [Source:HGNC Symbol;Acc:HGNC:31407]	0.5526	0.184
ENSG00000141748	ENST00000269586	ARL5C	ADP ribosylation factor like GTPase 5C [Source:HGNC Symbol;Acc:HGNC:31111]	0.5524	1
ENSG00000128298	ENST00000332536	BAIAP2L2	BAI1 associated protein 2 like 2 [Source:HGNC Symbol;Acc:HGNC:26203]	0.5515	0.5307
ENSG00000134183	ENST00000351050	GNAT2	G protein subunit alpha transducin 2 [Source:HGNC Symbol;Acc:HGNC:4394]	0.5515	0.47
ENSG00000141401	ENST00000269159	IMPA2	inositol monophosphatase 2 [Source:HGNC Symbol;Acc:HGNC:6051]	0.5511	0.009108
ENSG00000163162	ENST00000295317	RNF149	ring finger protein 149 [Source:HGNC Symbol;Acc:HGNC:23137]	0.5505	0.002289
ENSG00000023572	ENST00000367439	GLRX2	glutaredoxin 2 [Source:HGNC Symbol;Acc:HGNC:16065]	0.5504	0.003725
ENSG00000114698	ENST00000354952	PLSCR4	phospholipid scramblase 4 [Source:HGNC Symbol;Acc:HGNC:16497]	0.5498	0.6406
ENSG00000131686	ENST00000377436	CA6	carbonic anhydrase 6 [Source:HGNC Symbol;Acc:HGNC:1380]	0.5498	1
ENSG00000213341	ENST00000370397	CHUK	conserved helix-loop-helix ubiquitous kinase [Source:HGNC Symbol;Acc:HGNC:1974]	0.5496	3.398e-08
ENSG00000119326	ENST00000325551	CTNNAL1	catenin alpha like 1 [Source:HGNC Symbol;Acc:HGNC:2512]	0.5494	0.01795
ENSG00000056972	ENST00000340026	TRAF3IP2	TRAF3 interacting protein 2 [Source:HGNC Symbol;Acc:HGNC:1343]	0.5493	0.00891
ENSG00000223547	ENST00000439326	ZNF844	zinc finger protein 844 [Source:HGNC Symbol;Acc:HGNC:25932]	0.5485	0.001267
ENSG00000196453	ENST00000247930	ZNF777	zinc finger protein 777 [Source:HGNC Symbol;Acc:HGNC:22213]	0.548	3.081e-07
ENSG00000134532	ENST00000367206	SOX5	SRY-box 5 [Source:HGNC Symbol;Acc:HGNC:11201]	0.5477	0.6402
ENSG00000171189	ENST00000327783	GRIK1	glutamate ionotropic receptor kainate type subunit 1 [Source:HGNC Symbol;Acc:HGNC:4579]	0.5476	0.3467
ENSG00000102243	ENST00000370634	VGLL1	vestigial like family member 1 [Source:HGNC Symbol;Acc:HGNC:20985]	0.5474	1
ENSG00000111241	ENST00000228837	FGF6	fibroblast growth factor 6 [Source:HGNC Symbol;Acc:HGNC:3684]	0.5474	1
ENSG00000112246	ENST00000262901	SIM1	single-minded family bHLH transcription factor 1 [Source:HGNC Symbol;Acc:HGNC:10882]	0.5474	1
ENSG00000116711	ENST00000367466	PLA2G4A	phospholipase A2 group IVA [Source:HGNC Symbol;Acc:HGNC:9035]	0.5474	0.0003248
ENSG00000120324	ENST00000239446	PCDHB10	protocadherin beta 10 [Source:HGNC Symbol;Acc:HGNC:8681]	0.5474	1
ENSG00000121634	ENST00000369235	GJA8	gap junction protein alpha 8 [Source:HGNC Symbol;Acc:HGNC:4281]	0.5474	1
ENSG00000125998	ENST00000374408	FAM83C	family with sequence similarity 83 member C [Source:HGNC Symbol;Acc:HGNC:16121]	0.5474	1
ENSG00000161992	ENST00000409413	PRR35	proline rich 35 [Source:HGNC Symbol;Acc:HGNC:14139]	0.5474	1
ENSG00000162494	ENST00000376085	LRRC38	leucine rich repeat containing 38 [Source:HGNC Symbol;Acc:HGNC:27005]	0.5474	1
ENSG00000163737	ENST00000296029	PF4	platelet factor 4 [Source:HGNC Symbol;Acc:HGNC:8861]	0.5474	1
ENSG00000164122	ENST00000296525	ASB5	ankyrin repeat and SOCS box containing 5 [Source:HGNC Symbol;Acc:HGNC:17180]	0.5474	1
ENSG00000168314	ENST00000311042	MOBP	myelin-associated oligodendrocyte basic protein [Source:HGNC Symbol;Acc:HGNC:7189]	0.5474	1
ENSG00000169906	ENST00000380200	S100G	S100 calcium binding protein G [Source:HGNC Symbol;Acc:HGNC:1436]	0.5474	1
ENSG00000170290	ENST00000305991	SLN	sarcolipin [Source:HGNC Symbol;Acc:HGNC:11089]	0.5474	1
ENSG00000171017	ENST00000306708	LRRC8E	leucine rich repeat containing 8 family member E [Source:HGNC Symbol;Acc:HGNC:26272]	0.5474	1
ENSG00000180264	ENST00000334810	ADGRD2	adhesion G protein-coupled receptor D2 [Source:HGNC Symbol;Acc:HGNC:18651]	0.5474	1
ENSG00000183571	ENST00000378919	PGPEP1L	pyroglutamyl-peptidase I-like [Source:HGNC Symbol;Acc:HGNC:27080]	0.5474	1
ENSG00000184560	ENST00000333870	C17orf74	chromosome 17 open reading frame 74 [Source:HGNC Symbol;Acc:HGNC:27315]	0.5474	1
ENSG00000198445	ENST00000359963	CCT8L2	chaperonin containing TCP1 subunit 8 like 2 [Source:HGNC Symbol;Acc:HGNC:15553]	0.5474	1
ENSG00000204361	ENST00000389586	NXPE2	neurexophilin and PC-esterase domain family member 2 [Source:HGNC Symbol;Acc:HGNC:26331]	0.5474	1
ENSG00000204379	ENST00000375595	XAGE1A	X antigen family member 1A [Source:HGNC Symbol;Acc:HGNC:4111]	0.5474	1
ENSG00000204382	ENST00000375612	XAGE1B	X antigen family member 1B [Source:HGNC Symbol;Acc:HGNC:25400]	0.5474	1
ENSG00000205177	ENST00000379011	C11orf91	chromosome 11 open reading frame 91 [Source:HGNC Symbol;Acc:HGNC:34444]	0.5474	1
ENSG00000205857	ENST00000382119	NANOGNB	NANOG neighbor homeobox [Source:HGNC Symbol;Acc:HGNC:24958]	0.5474	1
ENSG00000227551	ENST00000415041	USP17L12	ubiquitin specific peptidase 17-like family member 12 [Source:HGNC Symbol;Acc:HGNC:44440]	0.5474	1
ENSG00000229924	ENST00000512047	FAM90A26	family with sequence similarity 90 member A26 [Source:HGNC Symbol;Acc:HGNC:43746]	0.5474	1
ENSG00000233136	ENST00000457736	USP17L11	ubiquitin specific peptidase 17-like family member 11 [Source:HGNC Symbol;Acc:HGNC:44439]	0.5474	1
ENSG00000236125	ENST00000526929	USP17L4	ubiquitin specific peptidase 17-like family member 4 [Source:HGNC Symbol;Acc:HGNC:37176]	0.5474	1
ENSG00000237330	ENST00000453464	RNF223	ring finger protein 223 [Source:HGNC Symbol;Acc:HGNC:40020]	0.5474	1
ENSG00000106052	ENST00000265393	TAX1BP1	Tax1 binding protein 1 [Source:HGNC Symbol;Acc:HGNC:11575]	0.5473	2.274e-07
ENSG00000151365	ENST00000281030	THRSP	thyroid hormone responsive [Source:HGNC Symbol;Acc:HGNC:11800]	0.5472	1
ENSG00000197061	ENST00000377803	HIST1H4C	histone cluster 1 H4 family member c [Source:HGNC Symbol;Acc:HGNC:4787]	0.5471	1
ENSG00000155304	ENST00000285667	HSPA13	heat shock protein family A (Hsp70) member 13 [Source:HGNC Symbol;Acc:HGNC:11375]	0.5469	2.093e-05
ENSG00000104879	ENST00000221476	CKM	creatine kinase, M-type [Source:HGNC Symbol;Acc:HGNC:1994]	0.5468	0.4776
ENSG00000159459	ENST00000290650	UBR1	ubiquitin protein ligase E3 component n-recognin 1 [Source:HGNC Symbol;Acc:HGNC:16808]	0.5462	0.0003542
ENSG00000135298	ENST00000238918	ADGRB3	adhesion G protein-coupled receptor B3 [Source:HGNC Symbol;Acc:HGNC:945]	0.5459	1
ENSG00000110514	ENST00000311027	MADD	MAP kinase activating death domain [Source:HGNC Symbol;Acc:HGNC:6766]	0.5455	0.0002999
ENSG00000137767	ENST00000260324	SQRDL	sulfide quinone reductase-like (yeast) [Source:HGNC Symbol;Acc:HGNC:20390]	0.5452	1.763e-06
ENSG00000182118	ENST00000366654	FAM89A	family with sequence similarity 89 member A [Source:HGNC Symbol;Acc:HGNC:25057]	0.545	0.05759
ENSG00000215251	ENST00000380266	FASTKD5	FAST kinase domains 5 [Source:HGNC Symbol;Acc:HGNC:25790]	0.5443	2.691e-08
ENSG00000135052	ENST00000257504	GOLM1	golgi membrane protein 1 [Source:HGNC Symbol;Acc:HGNC:15451]	0.544	9.077e-06
ENSG00000156787	ENST00000287380	TBC1D31	TBC1 domain family member 31 [Source:HGNC Symbol;Acc:HGNC:30888]	0.5433	0.0005281
ENSG00000067225	ENST00000319622	PKM	pyruvate kinase, muscle [Source:HGNC Symbol;Acc:HGNC:9021]	0.5428	2.431e-06
ENSG00000124102	ENST00000243924	PI3	peptidase inhibitor 3 [Source:HGNC Symbol;Acc:HGNC:8947]	0.5427	1
ENSG00000153404	ENST00000283426	PLEKHG4B	pleckstrin homology and RhoGEF domain containing G4B [Source:HGNC Symbol;Acc:HGNC:29399]	0.5427	1
ENSG00000155313	ENST00000285679	USP25	ubiquitin specific peptidase 25 [Source:HGNC Symbol;Acc:HGNC:12624]	0.5427	0.0003282
ENSG00000164129	ENST00000338566	NPY5R	neuropeptide Y receptor Y5 [Source:HGNC Symbol;Acc:HGNC:7958]	0.5427	1
ENSG00000109756	ENST00000264431	RAPGEF2	Rap guanine nucleotide exchange factor 2 [Source:HGNC Symbol;Acc:HGNC:16854]	0.5426	5.775e-07
ENSG00000134962	ENST00000257408	KLB	klotho beta [Source:HGNC Symbol;Acc:HGNC:15527]	0.5423	0.7196
ENSG00000129055	ENST00000354910	ANAPC13	anaphase promoting complex subunit 13 [Source:HGNC Symbol;Acc:HGNC:24540]	0.5422	5.377e-06
ENSG00000047249	ENST00000355221	ATP6V1H	ATPase H+ transporting V1 subunit H [Source:HGNC Symbol;Acc:HGNC:18303]	0.5419	1.234e-08
ENSG00000109133	ENST00000264452	TMEM33	transmembrane protein 33 [Source:HGNC Symbol;Acc:HGNC:25541]	0.5415	2.532e-10
ENSG00000230601	ENST00000436752			0.5412	1
ENSG00000181790	ENST00000323289	ADGRB1	adhesion G protein-coupled receptor B1 [Source:HGNC Symbol;Acc:HGNC:943]	0.5403	0.01414
ENSG00000132274	ENST00000379965	TRIM22	tripartite motif containing 22 [Source:HGNC Symbol;Acc:HGNC:16379]	0.5402	0.0097
ENSG00000183185	ENST00000470589	GABRR3	gamma-aminobutyric acid type A receptor rho3 subunit (gene/pseudogene) [Source:HGNC Symbol;Acc:HGNC:17969]	0.5402	1
ENSG00000204899	ENST00000377818	MZT1	mitotic spindle organizing protein 1 [Source:HGNC Symbol;Acc:HGNC:33830]	0.5402	3.762e-05
ENSG00000127920	ENST00000248564	GNG11	G protein subunit gamma 11 [Source:HGNC Symbol;Acc:HGNC:4403]	0.5399	0.3338
ENSG00000180758	ENST00000377411	GPR157	G protein-coupled receptor 157 [Source:HGNC Symbol;Acc:HGNC:23687]	0.5398	0.0123
ENSG00000069011	ENST00000265340	PITX1	paired like homeodomain 1 [Source:HGNC Symbol;Acc:HGNC:9004]	0.5394	0.3686
ENSG00000214226	ENST00000397861	C17orf67	chromosome 17 open reading frame 67 [Source:HGNC Symbol;Acc:HGNC:27900]	0.5391	0.09529
ENSG00000173809	ENST00000421545	TDRD12	tudor domain containing 12 [Source:HGNC Symbol;Acc:HGNC:25044]	0.5389	1
ENSG00000121742	ENST00000241124	GJB6	gap junction protein beta 6 [Source:HGNC Symbol;Acc:HGNC:4288]	0.5385	0.6845
ENSG00000055955	ENST00000266041	ITIH4	inter-alpha-trypsin inhibitor heavy chain family member 4 [Source:HGNC Symbol;Acc:HGNC:6169]	0.5384	0.4975
ENSG00000135968	ENST00000309863	GCC2	GRIP and coiled-coil domain containing 2 [Source:HGNC Symbol;Acc:HGNC:23218]	0.5383	4.286e-05
ENSG00000169871	ENST00000306085	TRIM56	tripartite motif containing 56 [Source:HGNC Symbol;Acc:HGNC:19028]	0.5383	1.396e-06
ENSG00000074800	ENST00000234590	ENO1	enolase 1 [Source:HGNC Symbol;Acc:HGNC:3350]	0.5382	2.893e-12
ENSG00000143867	ENST00000272223	OSR1	odd-skipped related transciption factor 1 [Source:HGNC Symbol;Acc:HGNC:8111]	0.5382	1
ENSG00000153767	ENST00000283875	GTF2E1	general transcription factor IIE subunit 1 [Source:HGNC Symbol;Acc:HGNC:4650]	0.538	0.0001693
ENSG00000170469	ENST00000302091	SPATA24	spermatogenesis associated 24 [Source:HGNC Symbol;Acc:HGNC:27322]	0.5379	0.0437
ENSG00000204619	ENST00000376758	PPP1R11	protein phosphatase 1 regulatory inhibitor subunit 11 [Source:HGNC Symbol;Acc:HGNC:9285]	0.5372	3.104e-06
ENSG00000103876	ENST00000261755	FAH	fumarylacetoacetate hydrolase [Source:HGNC Symbol;Acc:HGNC:3579]	0.537	7.96e-09
ENSG00000111713	ENST00000261195	GYS2	glycogen synthase 2 [Source:HGNC Symbol;Acc:HGNC:4707]	0.537	1
ENSG00000146013	ENST00000274721	GFRA3	GDNF family receptor alpha 3 [Source:HGNC Symbol;Acc:HGNC:4245]	0.5363	1
ENSG00000112576	ENST00000372987	CCND3	cyclin D3 [Source:HGNC Symbol;Acc:HGNC:1585]	0.5362	0.001138
ENSG00000256222	ENST00000543500	MTRNR2L3	MT-RNR2-like 3 [Source:HGNC Symbol;Acc:HGNC:37157]	0.536	1
ENSG00000099256	ENST00000320152	PRTFDC1	phosphoribosyl transferase domain containing 1 [Source:HGNC Symbol;Acc:HGNC:23333]	0.5358	0.5842
ENSG00000164970	ENST00000297620	FAM219A	family with sequence similarity 219 member A [Source:HGNC Symbol;Acc:HGNC:19920]	0.5357	3.087e-05
ENSG00000167311	ENST00000359918	ART5	ADP-ribosyltransferase 5 [Source:HGNC Symbol;Acc:HGNC:24049]	0.5353	1
ENSG00000081818	ENST00000194152	PCDHB4	protocadherin beta 4 [Source:HGNC Symbol;Acc:HGNC:8689]	0.5352	1
ENSG00000072364	ENST00000265343	AFF4	AF4/FMR2 family member 4 [Source:HGNC Symbol;Acc:HGNC:17869]	0.535	3.32e-08
ENSG00000116701	ENST00000367535	NCF2	neutrophil cytosolic factor 2 [Source:HGNC Symbol;Acc:HGNC:7661]	0.5344	1.326e-07
ENSG00000144118	ENST00000272519	RALB	RAS like proto-oncogene B [Source:HGNC Symbol;Acc:HGNC:9840]	0.534	2.532e-11
ENSG00000173258	ENST00000309235	ZNF483	zinc finger protein 483 [Source:HGNC Symbol;Acc:HGNC:23384]	0.5339	0.3641
ENSG00000135046	ENST00000257497	ANXA1	annexin A1 [Source:HGNC Symbol;Acc:HGNC:533]	0.5337	0.003547
ENSG00000132963	ENST00000380842	POMP	proteasome maturation protein [Source:HGNC Symbol;Acc:HGNC:20330]	0.5335	9.09e-06
ENSG00000198796	ENST00000361673	ALPK2	alpha kinase 2 [Source:HGNC Symbol;Acc:HGNC:20565]	0.5334	0.3804
ENSG00000011114	ENST00000298896	BTBD7	BTB domain containing 7 [Source:HGNC Symbol;Acc:HGNC:18269]	0.5331	5.998e-06
ENSG00000147164	ENST00000276105	SNX12	sorting nexin 12 [Source:HGNC Symbol;Acc:HGNC:14976]	0.5331	2.277e-10
ENSG00000159228	ENST00000290349	CBR1	carbonyl reductase 1 [Source:HGNC Symbol;Acc:HGNC:1548]	0.5326	6.733e-05
ENSG00000181004	ENST00000314218	BBS12	Bardet-Biedl syndrome 12 [Source:HGNC Symbol;Acc:HGNC:26648]	0.5326	0.004406
ENSG00000100664	ENST00000216554	EIF5	eukaryotic translation initiation factor 5 [Source:HGNC Symbol;Acc:HGNC:3299]	0.5321	1.011e-05
ENSG00000126583	ENST00000263431	PRKCG	protein kinase C gamma [Source:HGNC Symbol;Acc:HGNC:9402]	0.5318	1
ENSG00000113810	ENST00000344722	SMC4	structural maintenance of chromosomes 4 [Source:HGNC Symbol;Acc:HGNC:14013]	0.5316	0.0146
ENSG00000133193	ENST00000403627	FAM104A	family with sequence similarity 104 member A [Source:HGNC Symbol;Acc:HGNC:25918]	0.5316	3.612e-05
ENSG00000187583	ENST00000379407	PLEKHN1	pleckstrin homology domain containing N1 [Source:HGNC Symbol;Acc:HGNC:25284]	0.5313	0.1653
ENSG00000160117	ENST00000394458	ANKLE1	ankyrin repeat and LEM domain containing 1 [Source:HGNC Symbol;Acc:HGNC:26812]	0.531	0.07395
ENSG00000172817	ENST00000310193	CYP7B1	cytochrome P450 family 7 subfamily B member 1 [Source:HGNC Symbol;Acc:HGNC:2652]	0.531	0.5548
ENSG00000137309	ENST00000311487	HMGA1	high mobility group AT-hook 1 [Source:HGNC Symbol;Acc:HGNC:5010]	0.5309	7.28e-07
ENSG00000143178	ENST00000367821	TBX19	T-box 19 [Source:HGNC Symbol;Acc:HGNC:11596]	0.5306	0.006764
ENSG00000169760	ENST00000361589	NLGN1	neuroligin 1 [Source:HGNC Symbol;Acc:HGNC:14291]	0.5304	1
ENSG00000164756	ENST00000427715	SLC30A8	solute carrier family 30 member 8 [Source:HGNC Symbol;Acc:HGNC:20303]	0.5303	1
ENSG00000112715	ENST00000230480	VEGFA	vascular endothelial growth factor A [Source:HGNC Symbol;Acc:HGNC:12680]	0.5301	0.0242
ENSG00000197977	ENST00000354666	ELOVL2	ELOVL fatty acid elongase 2 [Source:HGNC Symbol;Acc:HGNC:14416]	0.53	1
ENSG00000124157	ENST00000372769	SEMG2	semenogelin II [Source:HGNC Symbol;Acc:HGNC:10743]	0.5299	1
ENSG00000139767	ENST00000267260	SRRM4	serine/arginine repetitive matrix 4 [Source:HGNC Symbol;Acc:HGNC:29389]	0.5299	1
ENSG00000177108	ENST00000319374	ZDHHC22	zinc finger DHHC-type containing 22 [Source:HGNC Symbol;Acc:HGNC:20106]	0.5299	1
ENSG00000188086	ENST00000423292	PRSS45	protease, serine 45 [Source:HGNC Symbol;Acc:HGNC:30717]	0.5299	1
ENSG00000203737	ENST00000367685	GPR52	G protein-coupled receptor 52 [Source:HGNC Symbol;Acc:HGNC:4508]	0.5296	1
ENSG00000145879	ENST00000274565	SPINK7	serine peptidase inhibitor, Kazal type 7 (putative) [Source:HGNC Symbol;Acc:HGNC:24643]	0.5295	1
ENSG00000204952	ENST00000378079	FBXO47	F-box protein 47 [Source:HGNC Symbol;Acc:HGNC:31969]	0.5295	1
ENSG00000084733	ENST00000264710	RAB10	RAB10, member RAS oncogene family [Source:HGNC Symbol;Acc:HGNC:9759]	0.5292	1.259e-05
ENSG00000178031	ENST00000276935	ADAMTSL1	ADAMTS like 1 [Source:HGNC Symbol;Acc:HGNC:14632]	0.529	1
ENSG00000143367	ENST00000353024	TUFT1	tuftelin 1 [Source:HGNC Symbol;Acc:HGNC:12422]	0.5282	0.008922
ENSG00000158856	ENST00000265800	DMTN	dematin actin binding protein [Source:HGNC Symbol;Acc:HGNC:3382]	0.5277	0.0347
ENSG00000134294	ENST00000256689	SLC38A2	solute carrier family 38 member 2 [Source:HGNC Symbol;Acc:HGNC:13448]	0.5275	0.01626
ENSG00000110080	ENST00000227495	ST3GAL4	ST3 beta-galactoside alpha-2,3-sialyltransferase 4 [Source:HGNC Symbol;Acc:HGNC:10864]	0.5266	8.162e-07
ENSG00000128564	ENST00000249330	VGF	VGF nerve growth factor inducible [Source:HGNC Symbol;Acc:HGNC:12684]	0.5265	1
ENSG00000137331	ENST00000259874	IER3	immediate early response 3 [Source:HGNC Symbol;Acc:HGNC:5392]	0.5265	0.04055
ENSG00000088899	ENST00000329152	LZTS3	leucine zipper tumor suppressor family member 3 [Source:HGNC Symbol;Acc:HGNC:30139]	0.5264	0.02969
ENSG00000113013	ENST00000297185	HSPA9	heat shock protein family A (Hsp70) member 9 [Source:HGNC Symbol;Acc:HGNC:5244]	0.5256	8.332e-05
ENSG00000072182	ENST00000347842	ASIC4	acid sensing ion channel subunit family member 4 [Source:HGNC Symbol;Acc:HGNC:21263]	0.5255	1
ENSG00000157554	ENST00000288319	ERG	ERG, ETS transcription factor [Source:HGNC Symbol;Acc:HGNC:3446]	0.5255	1
ENSG00000163577	ENST00000295822	EIF5A2	eukaryotic translation initiation factor 5A2 [Source:HGNC Symbol;Acc:HGNC:3301]	0.5253	0.009376
ENSG00000111490	ENST00000456757	TBC1D30	TBC1 domain family member 30 [Source:HGNC Symbol;Acc:HGNC:29164]	0.5247	0.02406
ENSG00000109971	ENST00000227378	HSPA8	heat shock protein family A (Hsp70) member 8 [Source:HGNC Symbol;Acc:HGNC:5241]	0.5244	5.795e-08
ENSG00000198203	ENST00000251481	SULT1C2	sulfotransferase family 1C member 2 [Source:HGNC Symbol;Acc:HGNC:11456]	0.5239	0.0004947
ENSG00000132475	ENST00000254810	H3F3B	H3 histone family member 3B [Source:HGNC Symbol;Acc:HGNC:4765]	0.5231	1.955e-09
ENSG00000069122	ENST00000265417	ADGRF5	adhesion G protein-coupled receptor F5 [Source:HGNC Symbol;Acc:HGNC:19030]	0.523	1
[truncated: 14,843 more rows]
